# Supplementary material for: Hypoxia Changes Energy Metabolism and Growth Rate in Non-Small Cell Lung Cancer Cells
Source: Cancers (Basel). 2023 Apr 26;15(9):2472. doi: 10.3390/cancers15092472 (PMC10177580; doi:10.3390/cancers15092472)
Supplement: Supplementary file 1 [file cancers-15-02472-s001.zip]

Archive with 1 entries (1 files):
- cancers-2254584-supplementary.xlsx
