# Supplementary material for: Hypoxia Changes Energy Metabolism and Growth Rate in Non-Small Cell Lung Cancer Cells
Source: Cancers (Basel). 2023 Apr 26;15(9):2472. doi: 10.3390/cancers15092472 (PMC10177580; doi:10.3390/cancers15092472)
Supplement: Supplementary file 1 [file cancers-15-02472-s001.zip › cancers-2254584-supplementary.xlsx]

## Sheet: Overview
Supplementary Material for:		"Hypoxia changes energy metabolism and growth rate in non-small cell lung cancer cells" by H. Nisar et al.
		cancers, 2023
Differential gene expression of hypoxic A549 and H358 cells determined by RNA sequencing
					Abbreviations:
GENEWIZ NGS Differential Gene Expression Analysis Report					N = Normoxia
1. Analysis Summary					H = Hypoxia
Customer	Christine Hellweg				DEGs = Differentially expressed genes
Email	Christine.Hellweg@dlr.de				GO = Gene ontology
Quote Number	90-432497104 (A549)	90-664700733 (H358)
Configuration	Illumina NovaSeq, PE 2x150bp configuration
	Set 1	Set 2
Control	Normoxia	Normoxia
Treatment	Hypoxia (1 % O2)	Hypoxia (1 % O2)
Timepoint	52 h	52 h	(48 h + 4 h)
Cell type	A549	H358
2. Differential Gene Expression Analysis
Experimental design: RNA sequencing to quantify the types and amounts of mRNA molecules in the samples listed in the tables below.
Set 1: A549				Set 2: H358
SampleID	Condition	Group		SampleID	Condition	Group
N-0Gy-4h-1	Normoxia	Control Group		H358-N-0Gy-4h-1	Normoxia	Control Group
N-0Gy-4h-2	Normoxia	Control Group		H358-N-0Gy-4h-2	Normoxia	Control Group
N-0Gy-4h-3	Normoxia	Control Group		H358-N-0Gy-4h-3	Normoxia	Control Group	excluded (batch effect)
N-0Gy-4h-4	Normoxia	Control Group		H358-N-0Gy-4h-4	Normoxia	Control Group	excluded (batch effect)
H-0Gy-4h-1	Hypoxia (1 % O2)	Treatment Group		H358-H-0Gy-4h-1	Hypoxia (1 % O2)	Treatment Group
H-0Gy-4h-2	Hypoxia (1 % O2)	Treatment Group		H358-H-0Gy-4h-2	Hypoxia (1 % O2)	Treatment Group
H-0Gy-4h-3	Hypoxia (1 % O2)	Treatment Group		H358-N-0Gy-4h-3	Hypoxia (1 % O2)	Treatment Group	excluded (batch effect)
H-0Gy-4h-4	Hypoxia (1 % O2)	Treatment Group		H358-H-0Gy-4h-4	Hypoxia (1 % O2)	Treatment Group	excluded (batch effect)
				Caveat: 2 sets had to be excluded due to a batch effect
				H358 gene expression results can therefore give only trends.
2.2 Gene ontology analysis
Significantly differentially expressed genes were clustered by their gene ontology and the enrichment of gene ontology terms was tested using Fisher exact test (GeneSCF v1.1-p2).
Sheets in this excel file
DEGs (hypoxia vs. normoxia):
Name of the sheet	Description
DEGs A549 only	Genes that were differentially expressed in hypoxic A549 cells only
DEGs H358 only	Genes that were differentially expressed in hypoxic H358 cells only
DEGs A549 & H358	Genes that were differentially expressed in both, hypoxic A549 and H358 cells
Enriched GO terms (hypoxia vs. normoxia):
Name of the sheet	Description
GO terms	All significantly enriched GO terms for A459 and H358 cells under hypoxia

## Sheet: DEGs A549 only
#	baseMean	log2FoldChange	lfcSE	stat	pvalue	padj	Gene ID	Gene Symbol		Total gene expression changes in hypoxic A549 cells only (52 h of 1 % O2)
1	8.09095	-4.07714	1.13466	-3.50513	0.000456385	0.00602779	ENSG00000256325	RP11-611O2,1		sorted by log2FoldChange
2	5.50243	-3.95307	1.10263	-3.49445	0.000475046	0.00623287	ENSG00000237719	RP1-179N16,3
3	6.63862	-3.61036	0.89099	-3.93984	8.15365e-05	0.00137744	ENSG00000148735	PLEKHS1		Gene ID	Identification number of the gene from the Ensembl genome browser (http://www.ensembl.org/index.html)
4	11.9977	-3.39813	0.731604	-4.50808	6.54174e-06	0.000147792	ENSG00000168539	CHRM1		baseMean	average of the normalized count values, divided by size factors, taken over all samples
5	6.01775	-3.3251	0.9453	-3.41172	0.000645541	0.00805307	ENSG00000239300	RP11-400L8,2		log2Fold Change	log2 of the Fold Change in expression of the gene in hypoxic cells compared to normoxic cells
6	5.5428	-3.0476	0.959637	-3.07158	0.0021293	0.0216332	ENSG00000249252	RP11-665G4,1		lfcSE	Standard error of the log2FoldChange of the respective gene
7	5.75896	-2.82711	0.819868	-3.32628	0.000880135	0.0104614	ENSG00000006210	CX3CL1		stat	log2FoldChange/ lfcSE
8	5.36354	-2.6878	0.832552	-3.10827	0.00188183	0.0195287	ENSG00000250645	CTD-2228K2,1		padj	adjusted p value
9	42.362	-2.66525	0.444509	-5.77097	7.88146e-09	3.25727e-07	ENSG00000264175	MIR3189
10	16.988	-2.58618	0.596505	-4.16791	3.07401e-05	0.000594255	ENSG00000249007	RP11-510N19,5
11	8.61563	-2.5833	0.624047	-3.97935	6.91033e-05	0.00119849	ENSG00000254477	AP000640,10
12	58.4965	-2.56228	0.294553	-8.35937	6.30556e-17	7.26177e-15	ENSG00000175920	DOK7
13	7.14677	-2.5591	0.638267	-3.85277	0.000116788	0.00189013	ENSG00000247011	RP11-700H6,1
14	7.52431	-2.51999	0.726052	-3.33308	0.000858892	0.010267	ENSG00000232344	AC087163,2
15	30.6762	-2.4697	0.345836	-6.8521	7.27758e-12	4.82286e-10	ENSG00000128917	DLL4
16	7.01536	-2.43891	0.796631	-2.93601	0.00332468	0.0313652	ENSG00000172460	PRSS30P
17	13.0208	-2.38251	0.480323	-4.75204	2.01379e-06	5.07299e-05	ENSG00000227351	NANOGP6
18	5.61963	-2.36564	0.777041	-2.91573	0.0035486	0.032951	ENSG00000223356	RP11-66D17,5
19	13.9612	-2.28124	0.481384	-4.53119	5.86512e-06	0.00013411	ENSG00000167588	GPD1
20	5.66099	-2.21954	0.760221	-2.78805	0.00530256	0.0456886	ENSG00000183396	TMEM89
21	6.73168	-2.21522	0.687564	-3.0764	0.00209515	0.0213783	ENSG00000264932	CTD-2104P17,2
22	18.5464	-2.19375	0.466838	-4.48497	7.29257e-06	0.000163193	ENSG00000232354	VIPR1-AS1
23	104.684	-2.12945	0.207829	-9.765	1.59105e-22	3.62049e-20	ENSG00000227218	RP11-203J24,8
24	20.4482	-2.08926	0.411639	-4.83253	1.34807e-06	3.55601e-05	ENSG00000201496	RN7SKP275
25	6.39292	-1.9963	0.661733	-2.86565	0.00416151	0.0375351	ENSG00000218052	ADAMTS7P4
26	7.61843	-1.98918	0.621753	-3.03848	0.00237776	0.0236736	ENSG00000110076	NRXN2
27	22.8197	-1.94844	0.358504	-5.15597	2.52328e-07	7.74913e-06	ENSG00000234424	RP11-213G2,1
28	27.2268	-1.93307	0.332333	-5.51576	3.47273e-08	1.28104e-06	ENSG00000135116	HRK
29	11.3743	-1.91746	0.530117	-3.42842	0.000607114	0.00766227	ENSG00000162888	C1orf147
30	7486.34	-1.91469	0.257649	-7.04325	1.87811e-12	1.31866e-10	ENSG00000130513	GDF15
31	1608.56	-1.90581	0.243117	-7.42772	1.10488e-13	8.84232e-12	ENSG00000004799	PDK4
32	26.5832	-1.88159	0.35575	-5.00798	5.50047e-07	1.56457e-05	ENSG00000210154	MT-TD
33	36.5305	-1.81778	0.359502	-4.77822	1.76856e-06	4.53843e-05	ENSG00000210156	MT-TK
34	10.1695	-1.79836	0.508022	-3.34308	0.000828545	0.00994834	ENSG00000276853	RP11-305O6,4
35	8.16447	-1.78694	0.568819	-2.96569	0.00302007	0.0288957	ENSG00000162006	MSLNL
36	9481.09	-1.76718	0.0708069	-23.5454	1.39781e-122	2.64005e-118	ENSG00000138061	CYP1B1
37	12.8901	-1.74193	0.45381	-3.6181	0.000296777	0.00416745	ENSG00000138100	TRIM54
38	13.8581	-1.73582	0.44536	-3.67303	0.000239689	0.00345574	ENSG00000241975	TCEB1P19
39	30.6516	-1.72308	0.326001	-4.97877	6.39888e-07	1.80113e-05	ENSG00000108924	HLF
40	31.7911	-1.71963	0.314499	-5.14989	2.60645e-07	7.9786e-06	ENSG00000100628	ASB2
41	11.5158	-1.70403	0.515996	-3.1086	0.00187975	0.0195285	ENSG00000109705	NKX3-2
42	116.759	-1.68983	0.194555	-8.17166	3.04169e-16	3.24567e-14	ENSG00000168874	ATOH8
43	2222.47	-1.68972	0.169283	-9.39089	5.9497e-21	1.17054e-18	ENSG00000140961	OSGIN1
44	12.2027	-1.65372	0.48631	-3.19492	0.00139869	0.0153677	ENSG00000262248	RP11-235E17,5
45	18.8903	-1.62297	0.380055	-4.00724	6.14331e-05	0.00108034	ENSG00000282164	NA
46	35.5099	-1.6114	0.353743	-4.27259	1.93212e-05	0.000389456	ENSG00000162009	SSTR5
47	2532.76	-1.60592	0.102336	-14.7154	5.13156e-49	7.45536e-46	ENSG00000163435	ELF3
48	7.57161	-1.59853	0.532029	-2.81663	0.00485304	0.0424742	ENSG00000207331	RNU6-1263P
49	1131.96	-1.59744	0.20142	-7.43443	1.05023e-13	8.44074e-12	ENSG00000108932	SLC16A6
50	50.8821	-1.58969	0.419507	-3.55106	0.000383689	0.00518735	ENSG00000210151	MT-TS1
51	2055.68	-1.57551	0.193725	-7.61651	2.60635e-14	2.22743e-12	ENSG00000210049	MT-TF
52	110.028	-1.56104	0.292455	-4.99578	5.85984e-07	1.66179e-05	ENSG00000108375	RNF43
53	89.8643	-1.54616	0.164573	-8.78739	1.53079e-18	2.17384e-16	ENSG00000232973	CYP1B1-AS1
54	18.9237	-1.52591	0.397987	-3.58281	0.000339923	0.0046828	ENSG00000280067	CTD-2600H12,2
55	256.656	-1.49814	0.132555	-10.5477	5.20829e-26	1.72577e-23	ENSG00000121454	LHX4
56	20.0843	-1.49137	0.391206	-3.55662	0.000375656	0.00509699	ENSG00000226942	IL9RP3
57	241.18	-1.44401	0.21663	-6.20416	5.49887e-10	2.78437e-08	ENSG00000210117	MT-TW
58	89.6233	-1.42921	0.194179	-6.84527	7.63294e-12	5.04068e-10	ENSG00000235027	AC068580,6
59	2317.15	-1.42893	0.195823	-6.78634	1.15011e-11	7.36344e-10	ENSG00000210077	MT-TV
60	815.485	-1.40904	0.158943	-8.23594	1.78158e-16	1.97934e-14	ENSG00000160712	IL6R
61	17.46	-1.38781	0.399037	-3.22729	0.00124971	0.0140328	ENSG00000180638	SLC47A2
62	255.529	-1.3639	0.157836	-8.0077	1.16875e-15	1.1618e-13	ENSG00000143867	OSR1
63	13.2645	-1.36027	0.438249	-2.8757	0.00403132	0.0365002	ENSG00000279048	RP11-511H23,2
64	14.7566	-1.35555	0.397366	-3.15969	0.00157939	0.0169778	ENSG00000154099	DNAAF1
65	77.0356	-1.35485	0.213443	-5.87908	4.12559e-09	1.78716e-07	ENSG00000135373	EHF
66	19.5181	-1.35367	0.336241	-3.72849	0.00019263	0.00287832	ENSG00000164076	CAMKV
67	241.037	-1.35287	0.138728	-9.03112	1.69919e-19	2.71972e-17	ENSG00000203867	RBM20
68	819.67	-1.35226	0.174404	-7.18022	6.96007e-13	5.15841e-11	ENSG00000125657	TNFSF9
69	195.941	-1.34731	0.159799	-7.80546	5.92828e-15	5.38305e-13	ENSG00000248383	PCDHAC1
70	186.448	-1.34457	0.191454	-6.50061	7.99935e-11	4.63447e-09	ENSG00000123700	KCNJ2
71	24.995	-1.3441	0.31095	-4.00095	6.30891e-05	0.0011074	ENSG00000152049	KCNE4
72	17.0137	-1.33593	0.340405	-3.63077	0.000282576	0.00399777	ENSG00000275491	RP5-1009E24,8
73	2001.01	-1.33583	0.15059	-8.20655	2.27628e-16	2.48509e-14	ENSG00000169297	NR0B1
74	14.9272	-1.33428	0.428328	-2.88162	0.00395639	0.0359597	ENSG00000275552	CH17-302M23,1
75	13.4144	-1.32505	0.383708	-3.19266	0.00140967	0.0154703	ENSG00000273045	C2orf15
76	11.7008	-1.32218	0.426645	-2.86464	0.00417483	0.0376103	ENSG00000223837	BRD2-IT1
77	44.2191	-1.30846	0.23606	-5.11931	3.06651e-07	9.20783e-06	ENSG00000164330	EBF1
78	353.705	-1.30482	0.31072	-3.8775	0.000105534	0.00173323	ENSG00000210164	MT-TG
79	30.8335	-1.30327	0.327423	-3.67497	0.000237874	0.00344007	ENSG00000186310	NAP1L3
80	77.4316	-1.30124	0.176079	-6.82217	8.96739e-12	5.84024e-10	ENSG00000283526	NA
81	19.5686	-1.29457	0.397623	-3.00429	0.00266199	0.025983	ENSG00000227953	LINC01341
82	16.8015	-1.28241	0.379305	-3.11732	0.00182506	0.0190434	ENSG00000118526	TCF21
83	22.391	-1.27549	0.323303	-3.63587	0.00027704	0.00393588	ENSG00000186451	SPATA12
84	1168.26	-1.2724	0.16977	-6.90581	4.99166e-12	3.36705e-10	ENSG00000197355	UAP1L1
85	30.9237	-1.26952	0.284967	-4.10407	4.05951e-05	0.000756879	ENSG00000176532	PRR15
86	16.075	-1.26726	0.387961	-3.0087	0.00262364	0.0256484	ENSG00000242349	NPPA-AS1
87	128.973	-1.2545	0.197333	-5.85052	4.90049e-09	2.08929e-07	ENSG00000210107	MT-TQ
88	118.264	-1.25078	0.196397	-5.85944	4.64441e-09	1.98909e-07	ENSG00000168916	ZNF608
89	21.7842	-1.24849	0.372479	-3.08337	0.00204672	0.020952	ENSG00000167614	TTYH1
90	43.1748	-1.2475	0.231112	-4.96511	6.86638e-07	1.90995e-05	ENSG00000253227	RP11-383J24,1
91	1303.35	-1.24007	0.103076	-11.0605	1.95077e-28	7.67586e-26	ENSG00000137449	CPEB2
92	142.783	-1.23679	0.348134	-3.26538	0.00109316	0.0125416	ENSG00000267922	AC007193,6
93	22.486	-1.23672	0.309752	-3.66976	0.000242781	0.00349497	ENSG00000254166	CASC19
94	28.2859	-1.22623	0.283034	-3.97913	6.91675e-05	0.0011985	ENSG00000262089	RP11-589P10,5
95	236.962	-1.22085	0.339323	-3.30319	0.000955921	0.0112831	ENSG00000268879	IGFL1P1
96	341.015	-1.22035	0.130032	-8.61595	6.93668e-18	8.85223e-16	ENSG00000153714	LURAP1L
97	28.7224	-1.21987	0.347957	-3.21842	0.00128901	0.0143693	ENSG00000169247	SH3TC2
98	20.0258	-1.21957	0.375668	-2.98021	0.00288052	0.0277088	ENSG00000266124	MIR5587
99	316.164	-1.21796	0.140247	-7.9714	1.56882e-15	1.5195e-13	ENSG00000175197	DDIT3
100	63.3235	-1.21668	0.253271	-4.40905	1.03827e-05	0.000224113	ENSG00000210127	MT-TA
101	1319.65	-1.21104	0.0837848	-13.2607	3.91317e-40	3.35946e-37	ENSG00000125772	GPCPD1
102	60.1493	-1.20427	0.237778	-4.64412	3.41532e-06	8.2593e-05	ENSG00000155961	RAB39B
103	1163.2	-1.20275	0.0942571	-11.6994	1.28341e-31	6.73329e-29	ENSG00000106829	TLE4
104	23.1379	-1.20043	0.318099	-3.45939	0.000541406	0.00695628	ENSG00000101695	RNF125
105	205.886	-1.19366	0.379231	-2.88389	0.00392802	0.0357766	ENSG00000128965	CHAC1
106	18.8088	-1.17707	0.342133	-3.14812	0.00164325	0.0175544	ENSG00000237118	CYP2F2P
107	1278.57	-1.17597	0.117334	-9.17012	4.72472e-20	8.26257e-18	ENSG00000166900	STX3
108	26.1371	-1.17441	0.342551	-3.13649	0.00170984	0.0181369	ENSG00000204323	SMIM5
109	51.2238	-1.1737	0.331905	-3.23496	0.00121659	0.0137225	ENSG00000251630	RP11-241F15,9
110	33.8596	-1.17353	0.286613	-3.74558	0.000179978	0.00271722	ENSG00000161270	NPHS1
111	39.1139	-1.17334	0.289332	-3.70971	0.000207495	0.00307853	ENSG00000223947	AC016738,4
112	88.9533	-1.16394	0.208115	-5.11225	3.18338e-07	9.52844e-06	ENSG00000273055	CTB-13F3,1
113	1080.8	-1.15699	0.299993	-3.52337	0.000426088	0.00567127	ENSG00000031003	FAM13B
114	21.0162	-1.1531	0.347783	-3.02803	0.00246155	0.0243536	ENSG00000255443	RP1-68D18,4
115	145.599	-1.15105	0.193585	-5.42938	5.6549e-08	1.97152e-06	ENSG00000204869	IGFL4
116	28.6625	-1.13154	0.360281	-2.86316	0.00419442	0.0377418	ENSG00000234362	AC104654,2
117	1186.14	-1.12406	0.0993101	-10.3118	6.23515e-25	1.73181e-22	ENSG00000189410	SH2D5
118	18.4687	-1.12285	0.330344	-3.09633	0.00195935	0.020211	ENSG00000009724	MASP2
119	20.2942	-1.11786	0.347591	-2.92832	0.00340799	0.0319914	ENSG00000156427	FGF18
120	773.619	-1.11499	0.094726	-10.715	8.65166e-27	3.026e-24	ENSG00000063438	AHRR
121	34.6773	-1.11499	0.366486	-2.76951	0.00561401	0.0480418	ENSG00000277287	RP4-794I6,4
122	344.655	-1.11264	0.108313	-9.34928	8.82484e-21	1.63407e-18	ENSG00000188211	NCR3LG1
123	118.732	-1.10905	0.274445	-3.67668	0.000236293	0.00342507	ENSG00000210100	MT-TI
124	23.8306	-1.0993	0.307197	-3.25296	0.0011421	0.0129789	ENSG00000277559	RP11-434E6,4
125	23.7929	-1.09716	0.349698	-2.8515	0.0043513	0.0388755	ENSG00000266777	SH3GL1P1
126	1396.32	-1.09592	0.104505	-9.52982	1.57555e-21	3.38152e-19	ENSG00000163083	INHBB
127	24.5009	-1.09518	0.289998	-3.4317	0.000599818	0.007593	ENSG00000172771	EFCAB12
128	20.6739	-1.09181	0.339498	-2.92141	0.00348456	0.0325484	ENSG00000267056	AC005336,4
129	249.808	-1.08032	0.140451	-6.9798	2.95605e-12	2.02286e-10	ENSG00000186529	CYP4F3
130	21.8357	-1.07741	0.327975	-2.98012	0.00288135	0.0277088	ENSG00000107954	NEURL1
131	27.5351	-1.07701	0.284751	-3.4311	0.000601141	0.00760465	ENSG00000169962	TAS1R3
132	164.333	-1.07466	0.126956	-7.67717	1.62646e-14	1.40913e-12	ENSG00000066923	STAG3
133	63.0275	-1.073	0.252661	-3.85099	0.00011764	0.00190228	ENSG00000210112	MT-TM
134	154.336	-1.07132	0.190555	-5.09732	3.44487e-07	1.02623e-05	ENSG00000223414	LINC00473
135	20.9994	-1.06251	0.341827	-2.81577	0.00486602	0.0425423	ENSG00000129654	FOXJ1
136	26.5166	-1.06177	0.333756	-2.88166	0.00395588	0.0359597	ENSG00000170075	GPR37L1
137	1061.27	-1.06035	0.0938706	-10.2306	1.44661e-24	3.90317e-22	ENSG00000049130	KITLG
138	241.485	-1.05985	0.271795	-3.53151	0.000413195	0.0055191	ENSG00000210176	MT-TH
139	69.1047	-1.05957	0.196458	-4.88432	1.03785e-06	2.78053e-05	ENSG00000162892	IL24
140	27.5916	-1.05817	0.287843	-3.3288	0.000872217	0.0103934	ENSG00000004848	ARX
141	38.1718	-1.04818	0.237472	-3.9928	6.52973e-05	0.00113665	ENSG00000234311	RP11-432J24,3
142	110.34	-1.04688	0.193845	-4.88474	1.03567e-06	2.78053e-05	ENSG00000127588	GNG13
143	146.609	-1.04084	0.195628	-4.80935	1.51424e-06	3.9502e-05	ENSG00000185291	IL3RA
144	28.7855	-1.03932	0.299734	-3.13385	0.00172528	0.0182476	ENSG00000164142	FAM160A1
145	37.8872	-1.03573	0.25464	-3.67471	0.000238119	0.00344098	ENSG00000268001	CARD8-AS1
146	1290.12	-1.0349	0.143778	-6.50237	7.90647e-11	4.59475e-09	ENSG00000134508	CABLES1
147	58.9897	-1.02785	0.233366	-3.97594	7.01011e-05	0.00121134	ENSG00000253540	FAM86HP
148	110.663	-1.02612	0.298009	-3.10771	0.00188542	0.0195552	ENSG00000270871	AC015849,19
149	39.3098	-1.0253	0.278111	-3.32709	0.000877585	0.0104442	ENSG00000107742	SPOCK2
150	33.2088	-1.02433	0.285805	-3.23412	0.00122016	0.0137337	ENSG00000170477	KRT4
151	44.1947	-1.02232	0.243307	-3.79077	0.00015018	0.00233453	ENSG00000271933	RP11-338I21,1
152	72.404	-1.02014	0.181498	-5.06971	3.98432e-07	1.17033e-05	ENSG00000117245	KIF17
153	3177.86	-1.01879	0.134291	-6.84175	7.82336e-12	5.14843e-10	ENSG00000119986	AVPI1
154	2327.29	-1.01768	0.0895219	-10.2509	1.173e-24	3.2108e-22	ENSG00000041353	RAB27B
155	3752.79	-1.01371	0.0918396	-9.949	2.54726e-23	6.08988e-21	ENSG00000127955	GNAI1
156	32.9999	-1.01356	0.266106	-3.43306	0.000596813	0.00757018	ENSG00000270175	RP11-793H13,11
157	36.6166	-1.01053	0.237101	-3.84026	0.000122905	0.0019672	ENSG00000158246	FAM46B
158	56.9325	-1.00801	0.218423	-4.1571	3.2231e-05	0.000618017	ENSG00000125462	C1orf61
159	262.399	-1.00646	0.109859	-8.25113	1.56903e-16	1.75351e-14	ENSG00000184845	DRD1
160	109.917	-1.00567	0.159705	-5.67093	1.42021e-08	5.59988e-07	ENSG00000186462	NAP1L2
161	23.4374	-1.00275	0.322787	-2.79674	0.00516209	0.0447231	ENSG00000234409	AC006547,14
162	23.058	-1.00039	0.308029	-2.92308	0.00346592	0.0324064	ENSG00000236991	EDRF1-AS1
163	207.083	1.00259	0.235238	3.83691	0.000124594	0.00199087	ENSG00000120217	CD274
164	131.686	1.00306	0.160642	5.62153	1.89273e-08	7.3254e-07	ENSG00000163293	NIPAL1
165	190.274	1.00451	0.177169	5.10535	3.30177e-07	9.85159e-06	ENSG00000149380	P4HA3
166	1279.69	1.006	0.117391	7.71786	1.18301e-14	1.04526e-12	ENSG00000118515	SGK1
167	33.8717	1.00654	0.229997	3.94154	8.09603e-05	0.00136893	ENSG00000099617	EFNA2
168	141.097	1.01274	0.125147	7.29333	3.0238e-13	2.29359e-11	ENSG00000149564	ESAM
169	58.334	1.01353	0.201351	4.53698	5.70659e-06	0.00013096	ENSG00000197646	PDCD1LG2
170	3001.82	1.01482	0.0582587	15.7027	1.4486e-55	2.73598e-52	ENSG00000137831	UACA
171	29.1248	1.01584	0.281093	3.25815	0.00112139	0.0127897	ENSG00000085552	IGSF9
172	845.257	1.01612	0.096367	9.50658	1.97028e-21	4.13475e-19	ENSG00000104880	ARHGEF18
173	834.759	1.01821	0.101887	9.01198	2.02377e-19	3.21201e-17	ENSG00000110427	KIAA1549L
174	23.1562	1.01876	0.311069	2.95357	0.00314124	0.0298133	ENSG00000254910	RP11-326C3,7
175	207.477	1.02043	0.149491	6.15711	7.40837e-10	3.66288e-08	ENSG00000166546	BEAN1
176	39.9396	1.02531	0.230516	4.01408	5.96779e-05	0.0010534	ENSG00000233818	AP000695,4
177	161.293	1.02667	0.126577	7.32102	2.46089e-13	1.87415e-11	ENSG00000167080	B4GALNT2
178	24.6069	1.02684	0.274687	3.37417	0.000740383	0.00908956	ENSG00000272141	RP11-465B22,8
179	1111.25	1.03296	0.156337	5.9676	2.40773e-09	1.08273e-07	ENSG00000187193	MT1X
180	24.7142	1.03326	0.32057	2.91126	0.0035998	0.0333118	ENSG00000204876	AC021218,2
181	392.995	1.03416	0.214462	4.35585	1.3255e-05	0.000277855	ENSG00000128591	FLNC
182	37.1584	1.04003	0.235382	3.99362	6.50728e-05	0.00113484	ENSG00000248890	HHIP-AS1
183	28.5683	1.0462	0.298386	3.17107	0.00151877	0.0164195	ENSG00000254535	PABPC4L
184	93.3834	1.04678	0.187093	5.06047	4.18226e-07	1.22466e-05	ENSG00000027869	SH2D2A
185	58.5429	1.05086	0.2158	4.40621	1.05197e-05	0.000226811	ENSG00000261488	RP11-757F18,5
186	418.21	1.05284	0.138464	6.88147	5.92362e-12	3.98147e-10	ENSG00000103647	CORO2B
187	409.579	1.06385	0.20672	4.66257	3.12284e-06	7.60066e-05	ENSG00000108691	CCL2
188	4434.42	1.06418	0.0641774	15.0237	5.13367e-51	8.07996e-48	ENSG00000106070	GRB10
189	72.923	1.06537	0.19429	4.96871	6.73988e-07	1.87752e-05	ENSG00000071991	CDH19
190	23.9801	1.06731	0.314384	3.07685	0.002092	0.0213576	ENSG00000129009	ISLR
191	1836.64	1.06743	0.068398	14.1441	2.03001e-45	2.3963e-42	ENSG00000204217	BMPR2
192	904.044	1.06791	0.293195	3.30126	0.00096253	0.0113321	ENSG00000019505	SYT13
193	245.328	1.07054	0.146682	6.61661	3.67523e-11	2.19665e-09	ENSG00000135362	PRR5L
194	5984.95	1.07528	0.126369	7.71771	1.18434e-14	1.04526e-12	ENSG00000090006	LTBP4
195	27.2175	1.07768	0.277617	3.52169	0.0004288	0.00570334	ENSG00000134830	C5AR2
196	3998.8	1.08364	0.0882042	11.1519	7.00882e-29	2.87773e-26	ENSG00000033867	SLC4A7
197	24.0852	1.08758	0.301986	3.2703	0.00107435	0.012403	ENSG00000183615	FAM167B
198	136.886	1.08961	0.167293	5.91543	3.31019e-09	1.46074e-07	ENSG00000187642	PERM1
199	26.4231	1.09116	0.266963	3.71271	0.000205053	0.00304948	ENSG00000203721	LINC00862
200	1103.56	1.09285	0.0773916	12.8289	1.12946e-37	8.88836e-35	ENSG00000172331	BPGM
201	393.921	1.09397	0.0979721	10.1454	3.47264e-24	8.86321e-22	ENSG00000175591	P2RY2
202	1488.12	1.09665	0.0961827	10.362	3.69045e-25	1.08909e-22	ENSG00000143367	TUFT1
203	129.545	1.10274	0.154951	6.47137	9.7118e-11	5.5249e-09	ENSG00000019549	SNAI2
204	138.092	1.11317	0.185864	5.4511	5.00596e-08	1.77387e-06	ENSG00000205362	MT1A
205	29.1641	1.11497	0.282029	3.5988	0.000319686	0.00444774	ENSG00000225950	NTF4
206	195.817	1.12183	0.117883	8.66824	4.38869e-18	5.83727e-16	ENSG00000260401	RP11-800A3,4
207	263.29	1.12602	0.116732	8.78959	1.50101e-18	2.16408e-16	ENSG00000176678	FOXL1
208	82.7115	1.14045	0.347043	2.99803	0.00271731	0.0263595	ENSG00000005513	SOX8
209	1441.4	1.14444	0.0627697	16.6392	3.62642e-62	9.78461e-59	ENSG00000171488	LRRC8C
210	42.1362	1.14637	0.305242	3.42801	0.000608027	0.00766227	ENSG00000182782	HCAR2
211	28.2297	1.14963	0.285037	3.68245	0.000231007	0.0033536	ENSG00000204528	PSORS1C3
212	24.4016	1.14964	0.271396	3.86756	0.000109931	0.00179607	ENSG00000229692	SOS1-IT1
213	172.27	1.15074	0.136465	7.6997	1.3639e-14	1.19814e-12	ENSG00000175155	YPEL2
214	15.9044	1.15183	0.345819	3.04156	0.00235357	0.0235195	ENSG00000160182	TFF1
215	497.665	1.15554	0.0893851	11.8089	3.51307e-32	1.89576e-29	ENSG00000132334	PTPRE
216	51.9194	1.1589	0.22804	4.64348	3.42591e-06	8.27432e-05	ENSG00000134259	NGF
217	52.0419	1.16223	0.248609	4.27272	1.93102e-05	0.000389456	ENSG00000157111	TMEM171
218	29.1571	1.16835	0.281231	3.79883	0.00014538	0.00227867	ENSG00000189052	CGB5
219	25.8339	1.17036	0.332822	3.216	0.00129991	0.014466	ENSG00000244128	LINC01322
220	18.4551	1.17106	0.343392	3.11907	0.00181423	0.0189615	ENSG00000273521	RP11-45A17,4
221	17315.1	1.17193	0.069153	15.5009	3.42205e-54	5.87566e-51	ENSG00000124225	PMEPA1
222	32.2983	1.17838	0.245437	4.39371	1.11432e-05	0.000238678	ENSG00000275160	RP11-187C18,3
223	163.504	1.18177	0.143373	7.54516	4.5174e-14	3.77523e-12	ENSG00000136244	IL6
224	4973.98	1.18297	0.152935	7.08122	1.42891e-12	1.01458e-10	ENSG00000139926	FRMD6
225	1081.16	1.1849	0.194887	5.56681	2.5945e-08	9.80917e-07	ENSG00000172548	NIPAL4
226	19.4564	1.20079	0.336656	3.26977	0.00107635	0.0124184	ENSG00000163359	COL6A3
227	81.5942	1.20362	0.200858	5.49453	3.91744e-08	1.43111e-06	ENSG00000116701	NCF2
228	3007.17	1.20727	0.0903675	12.253	1.61893e-34	1.01923e-31	ENSG00000183963	SMTN
229	59.6815	1.21633	0.213066	5.23936	1.61137e-07	5.17076e-06	ENSG00000128713	HOXD11
230	20.3296	1.21851	0.358243	3.12221	0.00179498	0.0188135	ENSG00000271943	RP11-222K16,1
231	1058.67	1.2201	0.118298	9.4684	2.84152e-21	5.77072e-19	ENSG00000114529	C3orf52
232	15.2739	1.22466	0.374731	3.00125	0.00268871	0.0261761	ENSG00000179362	HMGN2P46
233	1235.21	1.22839	0.0683106	16.5186	2.6964e-61	6.36587e-58	ENSG00000114861	FOXP1
234	7893.19	1.23191	0.137766	8.21618	2.10082e-16	2.32037e-14	ENSG00000130635	COL5A1
235	675.804	1.23527	0.0982737	11.5521	7.20461e-31	3.67766e-28	ENSG00000165434	PGM2L1
236	58.0585	1.23929	0.196528	5.79711	6.74664e-09	2.81289e-07	ENSG00000229245	RP11-542K23,7
237	26.8049	1.24055	0.407591	2.79826	0.00513787	0.0445542	ENSG00000148826	NKX6-2
238	32.7285	1.24915	0.265693	4.3251	1.52461e-05	0.000314017	ENSG00000258976	CTD-2207P18,2
239	11.6893	1.25113	0.417303	2.75851	0.00580661	0.0494007	ENSG00000122641	INHBA
240	68.1102	1.25797	0.235664	4.91366	8.93903e-07	2.43273e-05	ENSG00000115221	ITGB6
241	38.6142	1.26339	0.264609	4.39663	1.09942e-05	0.000236502	ENSG00000182489	XKRX
242	78.8972	1.2679	0.225989	5.16797	2.36646e-07	7.32709e-06	ENSG00000156453	PCDH1
243	33.1178	1.27142	0.300733	3.89523	9.81044e-05	0.00162129	ENSG00000184564	SLITRK6
244	6848.56	1.27241	0.146891	7.98151	1.44552e-15	1.40729e-13	ENSG00000164171	ITGA2
245	339.62	1.27365	0.135269	8.67644	4.08341e-18	5.50881e-16	ENSG00000125398	SOX9
246	14.3769	1.27914	0.384827	3.06407	0.00218345	0.0220646	ENSG00000049192	ADAMTS6
247	1507.59	1.27918	0.109769	10.7424	6.43507e-27	2.29319e-24	ENSG00000100558	PLEK2
248	4411.53	1.30011	0.220219	5.44962	5.04785e-08	1.78537e-06	ENSG00000141526	SLC16A3
249	85.5673	1.30329	0.17632	6.82445	8.82616e-12	5.76815e-10	ENSG00000128710	HOXD10
250	22.3212	1.31507	0.333395	3.64453	0.000267876	0.00382417	ENSG00000254991	RP13-631K18,3
251	31.4468	1.31775	0.239665	5.08104	3.75383e-07	1.11126e-05	ENSG00000274641	HIST1H2BO
252	355.903	1.31852	0.141534	8.60937	7.3463e-18	9.24997e-16	ENSG00000105088	OLFM2
253	15.7567	1.32784	0.432979	2.8358	0.00457115	0.040457	ENSG00000255400	RP13-631K18,5
254	56.6947	1.34217	0.272299	4.56177	5.07246e-06	0.000117695	ENSG00000221866	PLXNA4
255	183.199	1.34527	0.159585	7.80319	6.03625e-15	5.45487e-13	ENSG00000213030	CGB8
256	1442.96	1.35806	0.222865	5.64496	1.65219e-08	6.44731e-07	ENSG00000056558	TRAF1
257	1155.1	1.37447	0.107668	11.837	2.51207e-32	1.39546e-29	ENSG00000134369	NAV1
258	15.7638	1.37691	0.357486	3.57192	0.000354375	0.00485357	ENSG00000123977	DAW1
259	12.7739	1.37887	0.380363	3.36224	0.000773124	0.00941327	ENSG00000184270	HIST2H2AB
260	872.407	1.39384	0.114909	11.2597	2.07517e-29	8.90765e-27	ENSG00000108821	COL1A1
261	1904.46	1.40174	0.136746	9.5194	1.74182e-21	3.69637e-19	ENSG00000171246	NPTX1
262	20.7361	1.41986	0.339469	3.88802	0.000101067	0.00166421	ENSG00000270002	RP11-93H12,4
263	3751.81	1.42594	0.103978	12.7521	3.03452e-37	2.20435e-34	ENSG00000135074	ADAM19
264	20.1996	1.44991	0.359801	3.75184	0.000175544	0.0026652	ENSG00000278705	HIST1H4B
265	174.422	1.45962	0.140147	9.70143	2.97306e-22	6.60613e-20	ENSG00000010438	PRSS3
266	95.3898	1.46267	0.207146	6.57834	4.7573e-11	2.82551e-09	ENSG00000173237	C11orf86
267	12.3117	1.46306	0.454278	3.00049	0.00269543	0.0262145	ENSG00000268287	CTB-60B18,18
268	19.8447	1.46543	0.336864	4.05337	5.0486e-05	0.000911596	ENSG00000249306	LINC01411
269	37.109	1.47563	0.275463	4.99389	5.91757e-07	1.67564e-05	ENSG00000128709	HOXD9
270	482.274	1.4871	0.123546	11.2273	2.99336e-29	1.25635e-26	ENSG00000116574	RHOU
271	27.6349	1.51263	0.299788	4.71212	2.45158e-06	6.07652e-05	ENSG00000274956	UG0898H09
272	15.1308	1.51573	0.406381	3.48376	0.000494431	0.0064213	ENSG00000113578	FGF1
273	291.941	1.52421	0.212073	6.71565	1.87223e-11	1.16319e-09	ENSG00000169429	CXCL8
274	14.1856	1.54024	0.420144	3.42796	0.000608129	0.00766227	ENSG00000233680	HNRNPA1P27
275	133.247	1.54153	0.159106	9.06021	1.30204e-19	2.10185e-17	ENSG00000169594	BNC1
276	13.528	1.54543	0.432928	3.33874	0.000841587	0.0100793	ENSG00000168675	LDLRAD4
277	112.589	1.55383	0.155229	9.36571	7.55373e-21	1.43686e-18	ENSG00000269706	CTB-60B18,15
278	19.0921	1.57018	0.462591	3.17814	0.00148225	0.016117	ENSG00000138271	GPR87
279	10.0522	1.58344	0.505943	2.93203	0.00336759	0.0317067	ENSG00000187554	TLR5
280	9.78863	1.60721	0.540936	2.78629	0.00533148	0.0458548	ENSG00000117122	MFAP2
281	12.1616	1.60775	0.44963	3.35332	0.000798489	0.00967355	ENSG00000274997	HIST1H2AH
282	126.825	1.61251	0.188247	8.03471	9.38035e-16	9.47416e-14	ENSG00000265666	RARA-AS1
283	760.757	1.62074	0.106085	14.3351	1.32081e-46	1.66308e-43	ENSG00000100505	TRIM9
284	19.234	1.62854	0.379941	4.02311	5.74357e-05	0.00101858	ENSG00000124575	HIST1H1D
285	2171.53	1.70633	0.196295	8.18328	2.7623e-16	2.96429e-14	ENSG00000213626	LBH
286	269.602	1.71376	0.111838	14.4294	3.38096e-47	4.56116e-44	ENSG00000189143	CLDN4
287	50.8794	1.71528	0.263315	6.13439	8.54883e-10	4.16138e-08	ENSG00000283511	NA
288	8.1356	1.72404	0.520777	3.1185	0.00181774	0.0189782	ENSG00000270562	RP11-154H23,3
289	28.3094	1.74512	0.346372	4.74956	2.03859e-06	5.12689e-05	ENSG00000147689	FAM83A
290	13.8189	1.75013	0.471279	3.50139	0.000462845	0.00609606	ENSG00000259342	RP11-519G16,5
291	450.255	1.82702	0.14437	11.9624	5.58901e-33	3.19878e-30	ENSG00000138623	SEMA7A
292	1428.96	1.83104	0.153126	11.3047	1.24398e-29	5.46396e-27	ENSG00000104881	PPP1R13L
293	73.5227	1.84634	0.186339	9.37184	7.12796e-21	1.37373e-18	ENSG00000111186	WNT5B
294	691.941	1.8511	0.214908	8.14812	3.69635e-16	3.90016e-14	ENSG00000244649	CTD-2377D24,6
295	6.52861	1.87887	0.636482	2.79484	0.0051925	0.0448426	ENSG00000008118	CAMK1G
296	47.073	1.88179	0.268724	6.63058	3.34381e-11	2.01129e-09	ENSG00000283632	NA
297	32.3562	1.92438	0.313542	5.81863	5.93335e-09	2.49584e-07	ENSG00000184574	LPAR5
298	34.4597	1.93753	0.346988	5.29566	1.18586e-07	3.90196e-06	ENSG00000112559	MDFI
299	254.946	1.94803	0.131962	14.0043	1.46688e-44	1.62971e-41	ENSG00000153162	BMP6
300	229.958	1.96114	0.172071	10.8161	2.88661e-27	1.06901e-24	ENSG00000140379	BCL2A1
301	32.1343	1.96879	0.284682	6.56449	5.22126e-11	3.07209e-09	ENSG00000174343	CHRNA9
302	6.82643	1.9754	0.64108	2.92537	0.00344049	0.0322325	ENSG00000225489	RP11-390F4,3
303	308.061	1.98567	0.110065	17.1323	8.51912e-66	2.68168e-62	ENSG00000278709	RP5-1059L7,1
304	8607.8	1.99467	0.180496	10.497	8.91364e-26	2.90262e-23	ENSG00000058085	LAMC2
305	17.1807	2.04029	0.481411	4.03043	5.56746e-05	0.000992943	ENSG00000134198	TSPAN2
306	25.3679	2.07004	0.39637	4.9702	6.6883e-07	1.86591e-05	ENSG00000259518	LINC01583
307	51.0014	2.07512	0.276971	7.13113	9.95494e-13	7.14901e-11	ENSG00000212724	KRTAP2-3
308	44.9524	2.27615	0.279482	7.78637	6.89611e-15	6.1855e-13	ENSG00000132854	KANK4
309	89.1146	2.30233	0.357275	6.16424	7.08203e-10	3.52924e-08	ENSG00000079308	TNS1
310	11.3837	2.31099	0.476234	4.64266	3.43957e-06	8.27979e-05	ENSG00000251281	CTD-2066L21,2
311	6.56726	2.31172	0.58592	3.77478	0.00016015	0.00246517	ENSG00000174792	C4orf26
312	9.00607	2.33854	0.550252	4.06821	4.73754e-05	0.00086452	ENSG00000249102	CTD-2066L21,1
313	8.28488	2.38095	0.558569	4.08356	4.43516e-05	0.000818037	ENSG00000278588	HIST1H2BI
314	22.7496	2.41689	0.425654	5.44313	5.23517e-08	1.84471e-06	ENSG00000154764	WNT7A
315	25.7351	2.48398	0.436652	5.45968	4.77004e-08	1.69984e-06	ENSG00000115008	IL1A
316	6.6393	2.6914	0.687273	3.77055	0.000162887	0.00250118	ENSG00000275126	HIST1H4L
317	62.91	2.88521	0.436548	6.38008	1.76995e-10	9.60606e-09	ENSG00000243225	RP11-7F17,1
318	6.48239	2.95917	0.771263	3.70712	0.000209629	0.00310286	ENSG00000101331	CCM2L
319	7.15235	3.38133	0.955588	3.43383	0.000595123	0.00755382	ENSG00000178573	MAF
320	12.1582	3.9655	0.583805	6.62123	3.56229e-11	2.13591e-09	ENSG00000199038	MIR210
321	129.703	3.9803	0.447778	8.66567	4.48862e-18	5.88726e-16	ENSG00000258602	RP11-7F17,7
322	21.4742	4.02647	0.798891	4.91489	8.88303e-07	2.42098e-05	ENSG00000266553	RN7SL356P
323	36.4879	4.54826	0.620348	7.17059	7.46743e-13	5.48784e-11	ENSG00000123610	TNFAIP6

## Sheet: DEGs H358 only
#	baseMean	log2FoldChange	lfcSE	stat	pvalue	padj	Gene ID	Gene Symbol		Total gene expression changes in hypoxic H358 cells only (52 h of 1 % O2)
1	113.884	-2.70742	0.327509	-7.96137	1.70148e-15	1.35167e-13	ENSG00000255650	FAM222A-AS1		sorted by log2FoldChange
2	72.0435	-2.61214	0.347539	-7.22838	4.88796e-13	2.80442e-11	ENSG00000167183	PRR15L
3	23.1081	-2.56426	0.599574	-4.11002	3.95624e-05	0.000560202	ENSG00000136881	BAAT		Gene ID	Identification number of the gene from the Ensembl genome browser (http://www.ensembl.org/index.html)
4	76.9641	-2.54251	0.357797	-6.82654	8.69875e-12	4.37508e-10	ENSG00000150551	LYPD1		baseMean	average of the normalized count values, divided by size factors, taken over all samples
5	18.9685	-2.27882	0.65682	-3.31723	0.000909134	0.00801103	ENSG00000258777	HIF1A-AS1		log2Fold Change	log2 of the Fold Change in expression of the gene in hypoxic cells compared to normoxic cells
6	24.2367	-2.2687	0.583608	-3.71601	0.000202392	0.00228684	ENSG00000180828	BHLHE22		lfcSE	Standard error of the log2FoldChange of the respective gene
7	22.6627	-2.14961	0.622272	-3.29376	0.000988574	0.00859854	ENSG00000101230	ISM1		stat	log2FoldChange/ lfcSE
8	29.0438	-1.8947	0.537989	-3.33594	0.00085012	0.00757722	ENSG00000174460	ZCCHC12		padj	adjusted p value
9	72.9037	-1.85798	0.328016	-5.35944	8.34811e-08	2.26878e-06	ENSG00000232774	FLJ22447
10	22.6825	-1.83997	0.568968	-3.05812	0.00222731	0.0166522	ENSG00000171873	ADRA1D
11	92.0002	-1.78743	0.297278	-5.67628	1.37657e-08	4.34306e-07	ENSG00000091129	NRCAM
12	58.4402	-1.76233	0.407495	-4.07939	4.51541e-05	0.000624463	ENSG00000270882	HIST2H4A
13	259.154	-1.74459	0.188379	-8.73025	2.54116e-18	2.64195e-16	ENSG00000102760	RGCC
14	35.2768	-1.74443	0.492349	-3.33997	0.00083788	0.00749399	ENSG00000198774	RASSF9
15	688.968	-1.74382	0.120838	-13.6035	3.8181e-42	1.47865e-39	ENSG00000196542	SPTSSB
16	52.6668	-1.73184	0.370358	-4.40611	1.05241e-05	0.000176057	ENSG00000078081	LAMP3
17	553.441	-1.67192	0.141366	-11.1195	1.00793e-28	2.26288e-26	ENSG00000153208	MERTK
18	27.9479	-1.67027	0.529426	-2.96599	0.00301708	0.0214098	ENSG00000189431	RASSF10
19	70.9669	-1.66296	0.340353	-4.59217	4.38655e-06	8.10884e-05	ENSG00000162975	KCNF1
20	692.022	-1.65222	0.12357	-12.5614	3.44114e-36	1.04523e-33	ENSG00000148344	PTGES
21	193.836	-1.58536	0.23393	-6.3496	2.15874e-10	9.06259e-09	ENSG00000127528	KLF2
22	577.536	-1.55722	0.13528	-10.7719	4.67272e-27	9.16267e-25	ENSG00000229544	NKX1-2
23	82.4967	-1.54488	0.310989	-4.64607	3.38313e-06	6.43043e-05	ENSG00000012124	CD22
24	38.9643	-1.52352	0.468458	-3.03874	0.00237566	0.0175915	ENSG00000184669	OR7E14P
25	36.9399	-1.5195	0.454533	-3.12298	0.00179032	0.0139156	ENSG00000280027	RP11-44F14,10
26	512.137	-1.51845	0.136927	-10.3592	3.80153e-25	6.61681e-23	ENSG00000170214	ADRA1B
27	183.084	-1.51204	0.214757	-6.57508	4.86264e-11	2.22204e-09	ENSG00000139438	FAM222A
28	161.286	-1.50601	0.217886	-6.45294	1.09697e-10	4.72033e-09	ENSG00000183508	FAM46C
29	29.9986	-1.50124	0.495473	-2.82808	0.00468282	0.0303521	ENSG00000274070	GATSL2
30	37.2498	-1.49543	0.455704	-3.06214	0.00219762	0.0164938	ENSG00000181444	ZNF467
31	36.9785	-1.43463	0.462351	-2.88661	0.00389411	0.0261481	ENSG00000109819	PPARGC1A
32	52.4497	-1.4271	0.37036	-3.58326	0.000339337	0.00352323	ENSG00000189184	PCDH18
33	78.8854	-1.42365	0.338406	-3.91142	9.17555e-05	0.00115372	ENSG00000129757	CDKN1C
34	105.961	-1.42318	0.269073	-4.91756	8.7629e-07	1.91192e-05	ENSG00000136235	GPNMB
35	178.134	-1.41995	0.212577	-6.20931	5.32183e-10	2.0924e-08	ENSG00000133069	TMCC2
36	43.2449	-1.4105	0.406195	-3.22627	0.00125413	0.0104243	ENSG00000128567	PODXL
37	273.775	-1.4001	0.173233	-7.50489	6.1478e-14	4.03541e-12	ENSG00000168453	HR
38	40.1288	-1.36994	0.423478	-2.99884	0.00271012	0.019618	ENSG00000134533	RERG
39	92.1189	-1.35954	0.302047	-4.17001	3.04592e-05	0.000446399	ENSG00000248144	ADH1C
40	9194.2	-1.35753	0.0957774	-13.1298	2.2238e-39	7.32956e-37	ENSG00000100644	HIF1A
41	80.4535	-1.3564	0.324619	-3.87039	0.000108662	0.001337	ENSG00000230082	PRRT3-AS1
42	56.976	-1.34219	0.361941	-3.43202	0.000599105	0.00569021	ENSG00000144130	NT5DC4
43	57.7316	-1.31537	0.425029	-2.8595	0.00424309	0.0281618	ENSG00000273199	AP000692,10
44	53.6279	-1.30292	0.398126	-3.02144	0.00251571	0.0184347	ENSG00000177519	RPRM
45	110.781	-1.29634	0.278462	-4.29625	1.73711e-05	0.000273471	ENSG00000105825	TFPI2
46	508.692	-1.29327	0.142987	-8.34535	7.10016e-17	6.46991e-15	ENSG00000179750	APOBEC3B
47	781.955	-1.2918	0.13009	-9.16129	5.12804e-20	6.40633e-18	ENSG00000144366	GULP1
48	239.121	-1.29166	0.180583	-6.59896	4.14043e-11	1.92611e-09	ENSG00000136869	TLR4
49	6768.07	-1.27689	0.0816476	-14.4143	4.20946e-47	2.10351e-44	ENSG00000146072	TNFRSF21
50	297.783	-1.2477	0.171637	-6.68678	2.28135e-11	1.09413e-09	ENSG00000170293	CMTM8
51	53.241	-1.23085	0.371819	-3.04139	0.00235485	0.0175043	ENSG00000172594	SMPDL3A
52	441.679	-1.21703	0.145133	-7.69659	1.3974e-14	9.78953e-13	ENSG00000163947	ARHGEF3
53	248.991	-1.21338	0.186207	-5.97929	2.24115e-09	8.07389e-08	ENSG00000163545	NUAK2
54	101.834	-1.21174	0.290252	-3.83027	0.000128002	0.00154115	ENSG00000198246	SLC29A3
55	494.338	-1.19509	0.135103	-8.10559	5.24904e-16	4.37166e-14	ENSG00000166016	ABTB2
56	83.0343	-1.19246	0.312096	-3.50041	0.000464549	0.00463681	ENSG00000134326	CMPK2
57	137.477	-1.18168	0.24678	-4.38319	1.16953e-05	0.000193146	ENSG00000128165	ADM2
58	2618.13	-1.16985	0.0908743	-11.7729	5.38665e-32	1.36794e-29	ENSG00000052802	MSMO1
59	806.343	-1.16404	0.138082	-7.70591	1.29915e-14	9.18959e-13	ENSG00000182580	EPHB3
60	307.095	-1.16237	0.176384	-6.02307	1.71145e-09	6.25283e-08	ENSG00000131459	GFPT2
61	98.8061	-1.14742	0.302638	-3.46099	0.000538201	0.00524357	ENSG00000165272	AQP3
62	60.623	-1.1433	0.362039	-2.88172	0.00395505	0.026477	ENSG00000168032	ENTPD3
63	156.752	-1.13212	0.235753	-4.37796	1.19794e-05	0.000197207	ENSG00000169116	PARM1
64	149.755	-1.13211	0.230404	-4.47957	7.47952e-06	0.00013004	ENSG00000258655	ARHGAP5-AS1
65	244.82	-1.12189	0.182261	-5.60673	2.06185e-08	6.31227e-07	ENSG00000102934	PLLP
66	512.604	-1.12171	0.147525	-6.92568	4.33893e-12	2.26311e-10	ENSG00000125449	ARMC7
67	370.288	-1.11386	0.154013	-6.58293	4.61264e-11	2.13297e-09	ENSG00000121039	RDH10
68	116.236	-1.11067	0.254708	-3.96794	7.24951e-05	0.000943716	ENSG00000163508	EOMES
69	262.042	-1.10989	0.175574	-5.75196	8.82162e-09	2.89525e-07	ENSG00000164120	HPGD
70	143.528	-1.10832	0.254904	-3.95568	7.6316e-05	0.000988096	ENSG00000162496	DHRS3
71	54.4527	-1.10449	0.382774	-2.62423	0.00868439	0.0496237	ENSG00000242575	AC012501,3
72	961.8	-1.10227	0.109337	-9.16677	4.87398e-20	6.13844e-18	ENSG00000101347	SAMHD1
73	82.0402	-1.10211	0.302262	-3.31537	0.000915229	0.00804643	ENSG00000233461	RP11-295G20,2
74	92.3726	-1.10153	0.29422	-3.40402	0.000664011	0.00618533	ENSG00000185862	EVI2B
75	454.345	-1.09022	0.16132	-6.13826	8.34296e-10	3.21494e-08	ENSG00000129451	KLK10
76	474.621	-1.08996	0.147063	-6.73153	1.67885e-11	8.10191e-10	ENSG00000137959	IFI44L
77	873.543	-1.08787	0.11901	-8.30073	1.03476e-16	9.31942e-15	ENSG00000054598	FOXC1
78	317.178	-1.07999	0.169161	-5.79322	6.90497e-09	2.33039e-07	ENSG00000181218	HIST3H2A
79	505.514	-1.07424	0.13993	-6.96235	3.34654e-12	1.77402e-10	ENSG00000070182	SPTB
80	220.703	-1.07169	0.197945	-4.90891	9.15857e-07	1.98705e-05	ENSG00000152766	ANKRD22
81	7474.29	-1.07117	0.0868131	-11.1869	4.72781e-29	1.09311e-26	ENSG00000236824	BCYRN1
82	143.175	-1.06453	0.230507	-4.18439	2.85929e-05	0.000422532	ENSG00000101670	LIPG
83	1534.74	-1.06023	0.104351	-9.20196	3.51482e-20	4.57546e-18	ENSG00000138678	AGPAT9
84	62.3604	-1.05	0.344829	-2.755	0.00586926	0.0362957	ENSG00000084710	EFR3B
85	1344.64	-1.04692	0.106101	-8.92473	4.46798e-19	5.12692e-17	ENSG00000250479	CHCHD10
86	954.011	-1.04622	0.109043	-8.67751	4.04511e-18	4.09561e-16	ENSG00000049283	EPN3
87	555.565	-1.0435	0.129817	-7.26796	3.64963e-13	2.15788e-11	ENSG00000162407	PPAP2B
88	64.8664	-1.04336	0.345549	-2.73003	0.00633281	0.0385165	ENSG00000261804	RP11-44F14,2
89	123.815	-1.04244	0.261612	-3.60243	0.000315256	0.00331409	ENSG00000248112	RP11-78C3,1
90	113.193	-1.03998	0.25286	-3.71741	0.000201278	0.00227757	ENSG00000146411	SLC2A12
91	101.346	-1.03787	0.271384	-3.45587	0.000548518	0.00532399	ENSG00000184486	POU3F2
92	63.2126	-1.02757	0.336367	-2.7576	0.00582267	0.0360364	ENSG00000086548	CEACAM6
93	93.4507	-1.02704	0.301329	-3.07649	0.00209454	0.0158507	ENSG00000131203	IDO1
94	499.585	-1.02689	0.140912	-6.57779	4.775e-11	2.19494e-09	ENSG00000172840	PDP2
95	1050.03	-1.02562	0.124348	-7.44382	9.7812e-14	6.13444e-12	ENSG00000103888	CEMIP
96	3793.33	-1.02488	0.103724	-8.91676	4.80148e-19	5.4691e-17	ENSG00000161011	SQSTM1
97	113.262	-1.02172	0.26195	-3.5187	0.000433674	0.00437373	ENSG00000136928	GABBR2
98	153.456	-1.01747	0.223124	-4.11192	3.92378e-05	0.000557133	ENSG00000175471	MCTP1
99	3326.3	-1.01337	0.0995514	-9.17481	4.52357e-20	5.79129e-18	ENSG00000143878	RHOB
100	74.8797	-1.01217	0.319218	-2.85751	0.00426985	0.028303	ENSG00000268223	ARL14EPL
101	117.405	-1.00949	0.262891	-3.45955	0.000541082	0.0052617	ENSG00000167703	SLC43A2
102	204.025	-1.00639	0.202648	-4.47274	7.72233e-06	0.000133661	ENSG00000022567	SLC45A4
103	4521.59	-1.00593	0.0808301	-11.2079	3.73098e-29	8.75706e-27	ENSG00000104687	GSR
104	260.75	-1.0058	0.183743	-4.92973	8.23426e-07	1.80932e-05	ENSG00000185745	IFIT1
105	101.669	-1.00147	0.277087	-3.25337	0.00114046	0.00963825	ENSG00000140284	SLC27A2
106	111.046	1.00202	0.262585	3.43514	0.000592251	0.00564399	ENSG00000186517	ARHGAP30
107	10232.5	1.00264	0.0767787	11.7564	6.5488e-32	1.63625e-29	ENSG00000197930	ERO1L
108	119.565	1.00288	0.256823	3.51555	0.000438839	0.00442006	ENSG00000172379	ARNT2
109	92.5093	1.00364	0.288154	3.13594	0.00171304	0.0134499	ENSG00000073910	FRY
110	131.954	1.0052	0.246259	3.67582	0.000237089	0.00260848	ENSG00000083290	ULK2
111	73.3027	1.00786	0.324709	2.79592	0.00517524	0.0328648	ENSG00000213997	PGAM1P7
112	287.205	1.00898	0.171222	5.30877	1.10369e-07	2.93768e-06	ENSG00000228437	RP11-400N13,2
113	67.5104	1.00909	0.336274	2.70342	0.00686303	0.0409377	ENSG00000254756	RP11-867G23,12
114	425.448	1.00969	0.158696	5.73232	9.90642e-09	3.23074e-07	ENSG00000185101	ANO9
115	170.209	1.0099	0.218892	4.15684	3.22677e-05	0.000467467	ENSG00000064787	BCAS1
116	537.202	1.01027	0.143809	6.32971	2.45616e-10	1.02833e-08	ENSG00000132749	MTL5
117	734.318	1.01057	0.124188	7.33221	2.26396e-13	1.36468e-11	ENSG00000165102	HGSNAT
118	70.0269	1.01096	0.334283	2.72512	0.00642783	0.0389415	ENSG00000072840	EVC
119	432.432	1.01119	0.159702	5.70559	1.15941e-08	3.73397e-07	ENSG00000144026	ZNF514
120	554.255	1.01403	0.152729	5.98462	2.16902e-09	7.83222e-08	ENSG00000223749	MIR503HG
121	2305.33	1.01707	0.287502	3.1898	0.00142371	0.011553	ENSG00000210135	MT-TN
122	320.735	1.01892	0.173046	5.31028	1.09458e-07	2.92347e-06	ENSG00000163517	HDAC11
123	99.3051	1.01895	0.293353	3.13257	0.00173281	0.0135502	ENSG00000268903	RP11-34P13,15
124	445.121	1.01966	0.145336	6.32784	2.48619e-10	1.0381e-08	ENSG00000120868	APAF1
125	68.4088	1.01973	0.336277	2.73504	0.00623731	0.0380253	ENSG00000233365	RP4-655C5,4
126	154.382	1.02169	0.229959	4.00808	6.12139e-05	0.000816425	ENSG00000170442	KRT86
127	2371.63	1.02182	0.107061	8.61024	7.29103e-18	7.24009e-16	ENSG00000109046	WSB1
128	2356.33	1.02231	0.0993805	9.28059	1.68537e-20	2.27027e-18	ENSG00000109107	ALDOC
129	164.793	1.02249	0.23539	3.91896	8.89312e-05	0.00112736	ENSG00000164638	SLC29A4
130	73.1991	1.02567	0.331313	2.79394	0.00520694	0.0330171	ENSG00000225828	FAM229A
131	370.591	1.02591	0.155245	5.96417	2.45881e-09	8.75619e-08	ENSG00000160408	ST6GALNAC6
132	305.792	1.02603	0.167866	5.51647	3.45878e-08	1.01863e-06	ENSG00000182866	LCK
133	165.619	1.02618	0.231696	3.99738	6.40464e-05	0.000845816	ENSG00000145014	TMEM44
134	93.8137	1.03012	0.291897	3.18649	0.00144013	0.0116689	ENSG00000159433	STARD9
135	2541.35	1.03083	0.100162	9.29321	1.49699e-20	2.0342e-18	ENSG00000113758	DBN1
136	675.328	1.03111	0.150325	6.19396	5.86707e-10	2.28359e-08	ENSG00000100968	NFATC4
137	149.741	1.03153	0.252125	3.69471	0.00022014	0.00245161	ENSG00000176383	B3GNT4
138	88.0628	1.03194	0.306534	3.04024	0.00236391	0.0175473	ENSG00000106991	ENG
139	396.898	1.03252	0.176244	5.29111	1.21577e-07	3.19754e-06	ENSG00000169583	CLIC3
140	1228.04	1.03323	0.114239	8.16915	3.10563e-16	2.68767e-14	ENSG00000160255	ITGB2
141	74.9281	1.03361	0.347692	2.68517	0.00724922	0.0428127	ENSG00000241769	LINC00893
142	251.25	1.03933	0.184418	5.09347	3.51561e-07	8.40437e-06	ENSG00000150722	PPP1R1C
143	156.499	1.03973	0.226257	4.15337	3.27611e-05	0.000473416	ENSG00000164603	C7orf60
144	221.896	1.04064	0.204798	4.59302	4.36869e-06	8.08547e-05	ENSG00000160469	BRSK1
145	189.71	1.04082	0.213627	4.40405	1.0625e-05	0.000177171	ENSG00000215644	GCGR
146	178.1	1.04459	0.212647	4.44203	8.91135e-06	0.000151294	ENSG00000162976	PQLC3
147	1467.03	1.04549	0.103752	9.11291	8.02017e-20	9.43449e-18	ENSG00000104368	PLAT
148	133.092	1.04604	0.246481	3.83818	0.00012395	0.00150126	ENSG00000282508	NA
149	10714.9	1.04618	0.0711196	13.3041	2.19121e-40	7.71457e-38	ENSG00000075426	FOSL2
150	69.4705	1.04624	0.334265	2.83079	0.00464326	0.0301462	ENSG00000274512	TBC1D3L
151	1368.3	1.0471	0.128222	7.38641	1.50844e-13	9.23604e-12	ENSG00000113369	ARRDC3
152	172.138	1.04764	0.226166	4.19004	2.78909e-05	0.00041357	ENSG00000234869	RP3-439F8,1
153	637.077	1.0526	0.147407	6.46237	1.03075e-10	4.48523e-09	ENSG00000165915	SLC39A13
154	341.596	1.05458	0.162431	5.8768	4.18263e-09	1.44951e-07	ENSG00000171124	FUT3
155	86.121	1.05501	0.305494	3.12612	0.00177127	0.0137952	ENSG00000260231	JHDM1D-AS1
156	593.837	1.05532	0.145245	6.5773	4.79056e-11	2.19558e-09	ENSG00000204335	SP5
157	212.5	1.05576	0.206705	4.62379	3.76791e-06	7.10946e-05	ENSG00000181104	F2R
158	307.667	1.05779	0.16876	5.67546	1.38316e-08	4.355e-07	ENSG00000026652	AGPAT4
159	926.877	1.06228	0.111569	8.62496	6.41149e-18	6.40776e-16	ENSG00000183049	CAMK1D
160	794.562	1.06645	0.123333	7.83609	4.64804e-15	3.44511e-13	ENSG00000169992	NLGN2
161	153.946	1.06759	0.23804	4.06485	4.80637e-05	0.000660651	ENSG00000183248	PRR36
162	219.627	1.06857	0.196502	4.92907	8.26218e-07	1.81288e-05	ENSG00000146373	RNF217
163	70.9637	1.07268	0.32813	2.9643	0.00303368	0.0214588	ENSG00000261379	RP11-395N3,1
164	226.653	1.07388	0.19288	5.04914	4.43802e-07	1.02306e-05	ENSG00000142178	SIK1
165	165.496	1.07414	0.222341	4.38128	1.17984e-05	0.000194642	ENSG00000163364	LINC01116
166	121.506	1.07606	0.264588	3.68898	0.000225152	0.00249131	ENSG00000160471	COX6B2
167	409.833	1.07967	0.149639	6.54688	5.87526e-11	2.66122e-09	ENSG00000043039	BARX2
168	1105.84	1.08069	0.122157	8.0281	9.89904e-16	7.98678e-14	ENSG00000217801	RP11-465B22,3
169	298.9	1.08078	0.199579	4.91425	8.91207e-07	1.939e-05	ENSG00000166128	RAB8B
170	125.019	1.0818	0.267059	3.67632	0.00023662	0.00260518	ENSG00000261971	MMP25-AS1
171	1022.22	1.08238	0.1069	9.18971	3.93898e-20	5.0849e-18	ENSG00000135245	HILPDA
172	136.617	1.0845	0.244679	4.02365	5.73037e-05	0.000770565	ENSG00000272512	RP11-54O7,17
173	351.006	1.08647	0.159397	6.18876	6.06395e-10	2.3543e-08	ENSG00000090097	PCBP4
174	259.005	1.08772	0.188966	5.22696	1.7232e-07	4.39048e-06	ENSG00000188026	RILPL1
175	71.1597	1.08833	0.321957	3.06975	0.00214238	0.0161401	ENSG00000265055	AC145343,2
176	833.327	1.09042	0.135202	7.32547	2.38059e-13	1.42937e-11	ENSG00000171680	PLEKHG5
177	246.936	1.0916	0.19439	5.10109	3.37703e-07	8.09809e-06	ENSG00000198169	ZNF251
178	165.204	1.09308	0.242253	4.09937	4.14275e-05	0.000582353	ENSG00000278817	DGCR6
179	2436.76	1.09818	0.090092	11.0795	1.57664e-28	3.43613e-26	ENSG00000180448	HMHA1
180	54.7462	1.0982	0.364452	2.7389	0.00616443	0.0376997	ENSG00000228719	RP5-1119A7,14
181	77.6124	1.09853	0.314064	3.1794	0.00147581	0.0119134	ENSG00000103269	RHBDL1
182	620.227	1.10012	0.131919	7.5813	3.42114e-14	2.27454e-12	ENSG00000251322	SHANK3
183	80.8781	1.10035	0.310859	3.218	0.00129087	0.0106536	ENSG00000150471	LPHN3
184	2116.89	1.10109	0.102368	9.77929	1.38172e-22	2.0385e-20	ENSG00000244242	IFITM10
185	126.682	1.10161	0.255674	3.91753	8.94599e-05	0.00113221	ENSG00000275437	RP5-908M14,10
186	50.4811	1.10818	0.380497	2.64963	0.00805802	0.0467341	ENSG00000185495	RP11-504P24,3
187	651.791	1.10984	0.148086	6.81929	9.14899e-12	4.58664e-10	ENSG00000241852	C8orf58
188	635.533	1.11062	0.148701	6.79627	1.0736e-11	5.34762e-10	ENSG00000185585	OLFML2A
189	14311.5	1.11235	0.168881	5.99445	2.04171e-09	7.38976e-08	ENSG00000185567	AHNAK2
190	69.9532	1.11382	0.341895	2.96531	0.00302383	0.0214365	ENSG00000185519	FAM131C
191	6028.13	1.11477	0.0804884	12.6076	1.9164e-36	6.05857e-34	ENSG00000164096	C4orf3
192	545.169	1.11507	0.157697	6.43684	1.21986e-10	5.23459e-09	ENSG00000012171	SEMA3B
193	197.209	1.12012	0.202194	5.04525	4.52934e-07	1.04101e-05	ENSG00000183018	SPNS2
194	629.868	1.12018	0.1291	7.90227	2.73863e-15	2.13186e-13	ENSG00000197016	ZNF470
195	50.774	1.12164	0.388764	2.62793	0.00859073	0.0492435	ENSG00000102349	KLF8
196	118.751	1.12256	0.259445	3.94132	8.1033e-05	0.00104	ENSG00000175938	ORAI3
197	167.472	1.1264	0.228438	4.49314	7.01815e-06	0.000123455	ENSG00000072818	ACAP1
198	66.1438	1.1267	0.344589	2.97948	0.00288736	0.0206596	ENSG00000188060	RAB42
199	56.4416	1.12991	0.378959	2.71774	0.00657294	0.0395577	ENSG00000230521	HCG4P7
200	408.144	1.1311	0.15975	6.45446	1.08605e-10	4.68636e-09	ENSG00000088854	C20orf194
201	121.314	1.13198	0.268745	3.84001	0.000123028	0.00149126	ENSG00000162426	SLC45A1
202	110.524	1.13267	0.271911	3.79781	0.000145979	0.00171836	ENSG00000214999	AC129492,6
203	274.202	1.13383	0.181941	5.68225	1.32937e-08	4.21994e-07	ENSG00000167601	AXL
204	560.423	1.134	0.139545	7.40977	1.26516e-13	7.8082e-12	ENSG00000119801	YPEL5
205	73.9824	1.13493	0.330045	3.13572	0.0017143	0.013453	ENSG00000133067	LGR6
206	65.9807	1.13522	0.342869	3.0193	0.00253363	0.018546	ENSG00000107551	RASSF4
207	413.029	1.13607	0.180783	5.73099	9.98443e-09	3.24934e-07	ENSG00000146858	ZC3HAV1L
208	63.8067	1.1368	0.349683	2.96496	0.00302718	0.0214422	ENSG00000230724	LINC01001
209	2701.66	1.13823	0.0836521	12.4113	2.26941e-35	6.51027e-33	ENSG00000176171	BNIP3
210	66.3049	1.13886	0.343788	3.02179	0.00251284	0.0184311	ENSG00000230316	FEZF1-AS1
211	72.7547	1.1393	0.338562	3.06975	0.0021424	0.0161401	ENSG00000166396	SERPINB7
212	78.7453	1.14178	0.316178	3.2949	0.00098455	0.00856835	ENSG00000231064	RP11-263K19,4
213	49.1089	1.14213	0.390309	2.67001	0.00758501	0.0444568	ENSG00000268869	ESPNP
214	226.373	1.14627	0.236089	4.43169	9.34988e-06	0.000157434	ENSG00000216775	RP1-152L7,5
215	4265.59	1.15031	0.0805434	13.0402	7.2226e-39	2.33094e-36	ENSG00000104765	BNIP3L
216	279.273	1.15054	0.197521	5.3186	1.04569e-07	2.80255e-06	ENSG00000151151	IPMK
217	55.0167	1.15282	0.364946	2.88486	0.00391586	0.0262487	ENSG00000095585	BLNK
218	549.206	1.15329	0.133341	7.89919	2.80716e-15	2.17428e-13	ENSG00000138641	HERC3
219	91.8594	1.15395	0.304167	3.46504	0.000530149	0.0051982	ENSG00000113262	GRM6
220	80.092	1.15672	0.31316	3.37438	0.000739822	0.00677339	ENSG00000143387	CTSK
221	1652.14	1.15704	0.103809	10.1826	2.3716e-24	3.71095e-22	ENSG00000114023	FAM162A
222	132.679	1.16733	0.249145	4.28398	1.83581e-05	0.000286968	ENSG00000224189	HAGLR
223	57.4664	1.16779	0.373293	2.86047	0.00423018	0.0281002	ENSG00000260077	RP11-254F7,2
224	219.415	1.16812	0.198053	5.39308	6.92592e-08	1.91247e-06	ENSG00000162511	LAPTM5
225	58.2238	1.16825	0.370145	2.88603	0.00390138	0.0261742	ENSG00000270580	PKD1P6
226	142.99	1.16894	0.255476	4.18409	2.86308e-05	0.000422532	ENSG00000186352	ANKRD37
227	438.238	1.16942	0.15451	6.92136	4.47327e-12	2.32535e-10	ENSG00000140682	TGFB1I1
228	188.818	1.17116	0.237632	4.50763	6.55555e-06	0.000116727	ENSG00000073756	PTGS2
229	97.7111	1.17193	0.282583	3.79335	0.000148631	0.00174427	ENSG00000130684	ZNF337
230	119.554	1.17462	0.261821	4.1044	4.05362e-05	0.00057138	ENSG00000054219	LY75
231	439.9	1.18005	0.164652	6.55962	5.39446e-11	2.45781e-09	ENSG00000167656	LY6D
232	134.749	1.18449	0.251332	4.31497	1.59621e-05	0.000255443	ENSG00000164674	SYTL3
233	98.7924	1.18485	0.281791	3.84985	0.00011819	0.00144164	ENSG00000100100	PIK3IP1
234	1598.04	1.18902	0.12196	8.92935	4.28518e-19	4.95386e-17	ENSG00000185189	NRBP2
235	129.815	1.18927	0.256183	4.25192	2.11942e-05	0.000326685	ENSG00000234840	LINC01239
236	1423.14	1.19494	0.123093	8.89525	5.82884e-19	6.59084e-17	ENSG00000160271	RALGDS
237	141.511	1.19754	0.23556	4.6593	3.17288e-06	6.06804e-05	ENSG00000175164	ABO
238	3743.33	1.19965	0.106973	10.2797	8.69996e-25	1.44915e-22	ENSG00000184916	JAG2
239	134.615	1.20318	0.257043	4.29179	1.77235e-05	0.000278453	ENSG00000106333	PCOLCE
240	1431	1.20494	0.106079	10.4162	2.09117e-25	3.68118e-23	ENSG00000135631	RAB11FIP5
241	1703.19	1.20755	0.104899	10.5583	4.65221e-26	8.68282e-24	ENSG00000095383	TBC1D2
242	53.4992	1.20883	0.401176	2.76394	0.00571082	0.0355286	ENSG00000263345	RP1-59D14,5
243	116.19	1.20921	0.312415	3.55042	0.000384614	0.00393012	ENSG00000259820	AC083843,1
244	68.9957	1.2127	0.339404	3.27838	0.00104404	0.00898011	ENSG00000278948	RP5-1039K5,12
245	766.895	1.21809	0.12596	8.87656	6.8957e-19	7.68499e-17	ENSG00000026751	SLAMF7
246	6071.69	1.21995	0.080851	13.8521	1.23599e-43	5.03861e-41	ENSG00000115419	GLS
247	179.209	1.22228	0.217678	5.15566	2.52736e-07	6.2542e-06	ENSG00000157510	AFAP1L1
248	5288.27	1.22298	0.184636	6.08211	1.18615e-09	4.45986e-08	ENSG00000245532	NEAT1
249	137.117	1.22651	0.235686	4.77971	1.75549e-06	3.57349e-05	ENSG00000203650	LINC01285
250	242.772	1.22738	0.195876	5.75557	8.63495e-09	2.84e-07	ENSG00000064201	TSPAN32
251	1093.86	1.22835	0.103994	10.8502	1.99031e-27	4.05683e-25	ENSG00000204650	CRHR1-IT1
252	59.9541	1.2294	0.361221	3.12663	0.00176825	0.01379	ENSG00000188747	NOXA1
253	1162.46	1.23323	0.107634	10.5285	6.38677e-26	1.16397e-23	ENSG00000181458	TMEM45A
254	142.816	1.2338	0.239843	4.72726	2.27568e-06	4.51377e-05	ENSG00000262454	RP11-65J21,3
255	1798.58	1.2363	0.124299	9.14166	6.15027e-20	7.44327e-18	ENSG00000185950	IRS2
256	86.1123	1.23704	0.310797	3.65846	0.000253731	0.00276022	ENSG00000105928	DFNA5
257	98.8135	1.24357	0.297271	3.8469	0.000119621	0.00145451	ENSG00000010310	GIPR
258	275.776	1.25317	0.188681	6.11175	9.85449e-10	3.74157e-08	ENSG00000215788	TNFRSF25
259	442.035	1.25612	0.16459	7.02423	2.1525e-12	1.1741e-10	ENSG00000120129	DUSP1
260	1497.95	1.25801	0.101457	11.4138	3.568e-30	8.63623e-28	ENSG00000138640	FAM13A
261	193.362	1.26004	0.211042	5.49675	3.86854e-08	1.12014e-06	ENSG00000163701	IL17RE
262	712.763	1.26083	0.127236	9.12344	7.27738e-20	8.67184e-18	ENSG00000068971	PPP2R5B
263	37.8184	1.26324	0.433235	2.68501	0.00725273	0.0428171	ENSG00000235316	DUSP8P5
264	96.9876	1.2646	0.280458	4.15249	3.28872e-05	0.000474796	ENSG00000117016	RIMS3
265	70.8187	1.26591	0.331704	3.5149	0.000439926	0.00442525	ENSG00000185522	LMNTD2
266	4930.36	1.26763	0.0928321	12.5779	2.79383e-36	8.65583e-34	ENSG00000087266	SH3BP2
267	72.459	1.26871	0.325489	3.59063	0.000329876	0.00343884	ENSG00000137573	SULF1
268	59.7151	1.26982	0.361428	3.23666	0.00120939	0.0101323	ENSG00000240970	RPL23AP64
269	874.505	1.27235	0.11389	10.2937	7.52674e-25	1.26736e-22	ENSG00000049239	H6PD
270	157.256	1.27258	0.223862	5.23797	1.62355e-07	4.16397e-06	ENSG00000176406	RIMS2
271	114.623	1.27625	0.273279	4.30419	1.67597e-05	0.000265193	ENSG00000232803	SLCO4A1-AS1
272	2226.19	1.28103	0.10898	10.8371	2.29591e-27	4.61896e-25	ENSG00000163516	ANKZF1
273	78.8964	1.28314	0.328787	3.59851	0.000320048	0.00335444	ENSG00000186765	FSCN2
274	2030.92	1.28389	0.0950398	12.4567	1.28519e-35	3.75638e-33	ENSG00000178038	ALS2CL
275	80.3231	1.29252	0.315297	3.78222	0.000155436	0.00181863	ENSG00000152229	PSTPIP2
276	871.812	1.29357	0.116326	10.2606	1.06046e-24	1.74762e-22	ENSG00000125629	INSIG2
277	110.644	1.29385	0.266487	4.47995	7.4659e-06	0.000129949	ENSG00000272870	RP11-798M19,6
278	1507.68	1.29525	0.107374	11.1316	8.80111e-29	2.00497e-26	ENSG00000065534	MYLK
279	54.6724	1.29599	0.39583	3.02148	0.00251545	0.0184347	ENSG00000236269	ENO1-IT1
280	23563	1.29806	0.0816059	14.681	8.52601e-49	4.55436e-46	ENSG00000132470	ITGB4
281	400.85	1.30236	0.153999	7.80755	5.83101e-15	4.24076e-13	ENSG00000102878	HSF4
282	86.5333	1.30437	0.3227	3.73216	0.000189848	0.00217204	ENSG00000119630	PGF
283	639.963	1.30687	0.313712	3.84707	0.00011954	0.00145451	ENSG00000158286	RNF207
284	62.2824	1.31054	0.356966	3.39119	0.000695895	0.00643307	ENSG00000174871	CNIH2
285	41.5706	1.31201	0.433525	2.7957	0.00517868	0.0328648	ENSG00000111664	GNB3
286	65.1209	1.31299	0.344594	3.52007	0.000431433	0.00435396	ENSG00000228288	PCAT6
287	2816.92	1.31376	0.0895997	13.5465	8.31104e-42	3.14015e-39	ENSG00000020577	SAMD4A
288	203.802	1.31496	0.212173	5.72625	1.02677e-08	3.33453e-07	ENSG00000135976	ANKRD36
289	44.204	1.31603	0.430085	2.82741	0.0046926	0.0303901	ENSG00000270168	LA16c-380H5,4
290	262.667	1.31779	0.193541	6.29217	3.13056e-10	1.29667e-08	ENSG00000275888	RP13-516M14,10
291	1856.05	1.32645	0.0924869	13.2608	3.90835e-40	1.34543e-37	ENSG00000145506	NKD2
292	60.564	1.32675	0.374924	3.27199	0.00106793	0.00912982	ENSG00000054179	ENTPD2
293	151.531	1.32942	0.242504	5.06969	3.98468e-07	9.33839e-06	ENSG00000108947	EFNB3
294	135.054	1.3321	0.257209	4.79025	1.66575e-06	3.42017e-05	ENSG00000154102	C16orf74
295	33.9028	1.33217	0.468671	2.62907	0.00856192	0.0491414	ENSG00000008516	MMP25
296	249.891	1.33338	0.189186	6.51944	7.05727e-11	3.15966e-09	ENSG00000266714	MYO15B
297	33.1611	1.33357	0.468835	2.63115	0.00850969	0.048896	ENSG00000231483	RP11-336A10,5
298	64.284	1.34165	0.36888	3.366	0.000762671	0.00693342	ENSG00000246575	AC093162,5
299	2304.83	1.34303	0.241115	5.15533	2.53182e-07	6.25526e-06	ENSG00000131016	AKAP12
300	347.711	1.3456	0.163781	7.60528	2.84278e-14	1.91467e-12	ENSG00000230439	RP11-488P3,1
301	60.976	1.34908	0.351643	3.55214	0.000382118	0.00390719	ENSG00000080947	CROCCP3
302	75.3496	1.35002	0.3192	3.91612	8.9985e-05	0.001137	ENSG00000133874	RNF122
303	101.978	1.36041	0.275746	4.57089	4.85659e-06	8.89285e-05	ENSG00000236296	GUSBP5
304	178.338	1.36109	0.23238	5.42684	5.73594e-08	1.60679e-06	ENSG00000114853	ZBTB47
305	401.237	1.3698	0.165993	7.6497	2.01452e-14	1.38084e-12	ENSG00000119938	PPP1R3C
306	36.3174	1.37234	0.459033	2.77178	0.00557514	0.034923	ENSG00000184441	AP001062,7
307	104.856	1.37235	0.285399	4.45816	8.26676e-06	0.000141817	ENSG00000143369	ECM1
308	425.834	1.3754	0.156341	8.15779	3.41224e-16	2.93661e-14	ENSG00000154734	ADAMTS1
309	96.8794	1.37827	0.301295	4.24259	2.20952e-05	0.000338887	ENSG00000223509	RP11-632K20,7
310	39.0488	1.38252	0.458728	2.79581	0.00517697	0.0328648	ENSG00000189136	UBE2Q2P1
311	170.844	1.3896	0.217498	5.92925	3.0432e-09	1.06416e-07	ENSG00000149043	SYT8
312	189.357	1.38965	0.212364	6.07281	1.25694e-09	4.70321e-08	ENSG00000111077	TNS2
313	695.417	1.39135	0.132021	9.78141	1.35307e-22	2.01542e-20	ENSG00000275216	RP11-54H7,4
314	115.152	1.40616	0.270177	4.83446	1.33507e-06	2.78728e-05	ENSG00000205978	NYNRIN
315	257.253	1.40825	0.202291	6.46718	9.98506e-11	4.38183e-09	ENSG00000273443	RP11-54O7,18
316	2625.98	1.4156	0.0927816	14.1795	1.2275e-45	5.94223e-43	ENSG00000162433	AK4
317	54.8534	1.42157	0.385426	3.42885	0.000606143	0.00574297	ENSG00000230937	MIR205HG
318	66.3371	1.4229	0.36218	3.6526	0.000259601	0.00281026	ENSG00000269981	RP11-34P13,16
319	80.5981	1.42698	0.316416	4.19379	2.74334e-05	0.000407842	ENSG00000260528	FAM157C
320	153.391	1.43125	0.256634	5.18736	2.13301e-07	5.32942e-06	ENSG00000114923	SLC4A3
321	47.0689	1.43554	0.417973	3.19529	0.00139692	0.0113833	ENSG00000184702	SEPT5
322	166.005	1.43999	0.223176	6.00421	1.9227e-09	6.99168e-08	ENSG00000266117	FBXO36P1
323	3207.59	1.44504	0.0878138	15.3169	5.89204e-53	3.80307e-50	ENSG00000185499	MUC1
324	688.935	1.44746	0.131951	10.2119	1.75419e-24	2.77287e-22	ENSG00000132793	LPIN3
325	274.191	1.45076	0.204567	6.60303	4.02829e-11	1.87959e-09	ENSG00000204681	GABBR1
326	85.9702	1.45166	0.317299	4.25989	2.04525e-05	0.000316513	ENSG00000153902	LGI4
327	65.6584	1.4531	0.344857	3.92367	8.72097e-05	0.00110917	ENSG00000163803	PLB1
328	233.738	1.45368	0.215229	6.28946	3.18574e-10	1.31601e-08	ENSG00000186832	KRT16
329	76.4366	1.46474	0.325715	4.18997	2.78988e-05	0.00041357	ENSG00000227533	SLC2A1-AS1
330	474.69	1.46528	0.155989	8.75242	2.08828e-18	2.20065e-16	ENSG00000169499	PLEKHA2
331	96.7547	1.46536	0.315824	4.32316	1.53808e-05	0.000246906	ENSG00000175265	GOLGA8A
332	133.422	1.5025	0.25168	5.57257	2.51013e-08	7.55038e-07	ENSG00000182472	CAPN12
333	437.295	1.50503	0.167253	8.40066	4.43982e-17	4.1184e-15	ENSG00000131435	PDLIM4
334	899.81	1.50838	0.113003	12.4632	1.18501e-35	3.5302e-33	ENSG00000173548	SNX33
335	752.609	1.50844	0.128706	10.9431	7.17365e-28	1.48169e-25	ENSG00000250644	RP11-295K3,1
336	84.2776	1.51428	0.3479	4.06521	4.79899e-05	0.000660223	ENSG00000145911	N4BP3
337	167.002	1.51514	0.238217	5.94056	2.84052e-09	9.97791e-08	ENSG00000181652	ATG9B
338	771.895	1.52248	0.128401	11.0784	1.59707e-28	3.43613e-26	ENSG00000214193	SH3D21
339	10583	1.52565	0.0831001	17.1557	5.69318e-66	4.89962e-63	ENSG00000116285	ERRFI1
340	354.287	1.52857	0.176202	8.10757	5.16401e-16	4.32409e-14	ENSG00000159713	TPPP3
341	53.292	1.54047	0.40234	3.58022	0.000343299	0.00355723	ENSG00000198910	L1CAM
342	271.777	1.54113	0.183326	7.86102	3.81033e-15	2.86533e-13	ENSG00000167103	PIP5KL1
343	341.367	1.54264	0.178755	8.0705	7.00107e-16	5.73828e-14	ENSG00000134698	AGO4
344	148.095	1.5455	0.25247	5.72544	1.03164e-08	3.34334e-07	ENSG00000137558	PI15
345	70.7486	1.54825	0.340761	4.25004	2.13734e-05	0.000328793	ENSG00000095932	SMIM24
346	236.82	1.55001	0.193292	7.50166	6.30143e-14	4.08433e-12	ENSG00000138356	AOX1
347	898.034	1.55306	0.119263	12.1836	3.79893e-34	1.03244e-31	ENSG00000140450	ARRDC4
348	35.4771	1.5572	0.475037	3.06756	0.00215815	0.0162448	ENSG00000130598	TNNI2
349	37.5622	1.55792	0.442064	3.29798	0.000973838	0.00849318	ENSG00000253882	RP11-61L23,2
350	254.205	1.55844	0.214022	6.81443	9.46409e-12	4.7293e-10	ENSG00000177181	RIMKLA
351	31.8595	1.55894	0.495625	2.94364	0.0032438	0.022635	ENSG00000075886	TUBA3D
352	10063.5	1.57211	0.0798428	18.4376	6.56129e-76	6.77606e-73	ENSG00000134013	LOXL2
353	195.032	1.57652	0.220035	6.71038	1.94113e-11	9.33854e-10	ENSG00000035664	DAPK2
354	34.3341	1.57738	0.472124	3.12922	0.00175273	0.0136853	ENSG00000278918	CTD-2267D19,1
355	54.6552	1.57775	0.386352	3.82487	0.000130839	0.00157118	ENSG00000130592	LSP1
356	274.16	1.5957	0.366794	4.07775	4.54737e-05	0.000627837	ENSG00000240216	CPHL1P
357	107.271	1.6014	0.296038	5.07166	3.94357e-07	9.27009e-06	ENSG00000175414	ARL10
358	145.372	1.60197	0.243896	6.15827	7.35451e-10	2.84111e-08	ENSG00000116017	ARID3A
359	580.518	1.60408	0.147078	10.2264	1.51088e-24	2.41288e-22	ENSG00000105877	DNAH11
360	142.236	1.62794	0.266045	5.74316	9.29235e-09	3.03687e-07	ENSG00000177706	FAM20C
361	66.1449	1.63014	0.349618	4.37661	1.20537e-05	0.000198011	ENSG00000183780	SLC35F3
362	660.76	1.63383	0.144396	10.6224	2.34483e-26	4.42972e-24	ENSG00000147852	VLDLR
363	126.593	1.63713	0.2535	6.06363	1.33086e-09	4.92036e-08	ENSG00000279487	AC234582,1
364	215.555	1.64004	0.199844	7.70619	1.29628e-14	9.18959e-13	ENSG00000116883	RP11-268J15,5
365	144.107	1.64591	0.248598	6.2185	5.01922e-10	1.98349e-08	ENSG00000185168	LINC00482
366	103.915	1.65385	0.303671	5.1169	3.10598e-07	7.5297e-06	ENSG00000174950	CD164L2
367	2762.75	1.65715	0.105072	14.8198	1.09156e-49	6.26273e-47	ENSG00000024422	EHD2
368	23.7765	1.66817	0.597524	2.62445	0.00867897	0.0496237	ENSG00000215302	CTD-3092A11,1
369	705.85	1.67303	0.12715	12.3714	3.73034e-35	1.05067e-32	ENSG00000061656	SPAG4
370	41.6512	1.67866	0.459088	3.43869	0.000584539	0.00559554	ENSG00000267731	RP11-147L13,8
371	15401.1	1.68065	0.0980754	16.1167	1.9476e-58	1.43668e-55	ENSG00000099875	MKNK2
372	28.3597	1.6849	0.531901	2.9797	0.00288534	0.0206547	ENSG00000250091	DNAH10OS
373	2248.5	1.68626	0.112755	14.0683	5.95014e-45	2.63353e-42	ENSG00000237686	RP5-1120P11,1
374	36.3452	1.68814	0.453212	3.50418	0.000458013	0.00457747	ENSG00000272347	RP11-43F13,4
375	28.7741	1.6889	0.575113	2.76277	0.00573132	0.0356209	ENSG00000074660	SCARF1
376	5667.63	1.69572	0.076508	20.857	1.31797e-96	2.55209e-93	ENSG00000265972	TXNIP
377	26.8204	1.69682	0.542314	2.94445	0.00323525	0.0226055	ENSG00000074211	PPP2R2C
378	6184.37	1.70149	0.0846781	18.9127	8.96437e-80	9.91908e-77	ENSG00000151651	ADAM8
379	28.7744	1.70847	0.514468	3.12647	0.00176917	0.01379	ENSG00000279619	CTD-2527I21,5
380	1694.71	1.71265	0.121722	13.2487	4.59128e-40	1.54616e-37	ENSG00000198125	MB
381	96.4256	1.71782	0.291224	5.55526	2.77195e-08	8.25774e-07	ENSG00000197467	COL13A1
382	38.7248	1.71819	0.458089	3.53249	0.000411672	0.0041763	ENSG00000127578	WFIKKN1
383	249.856	1.72179	0.192136	8.44082	3.15106e-17	2.97641e-15	ENSG00000143365	RORC
384	399.147	1.73076	0.186064	8.76451	1.8759e-18	2.0041e-16	ENSG00000280407	RP13-516M14,8
385	144.91	1.73269	0.252637	6.46258	1.02929e-10	4.48523e-09	ENSG00000099840	IZUMO4
386	27.9291	1.73692	0.552595	2.96225	0.00305404	0.0215634	ENSG00000176428	VPS37D
387	609.378	1.73721	0.134445	12.1775	4.097e-34	1.09425e-31	ENSG00000119950	MXI1
388	157.713	1.74918	0.236537	6.97218	3.12063e-12	1.66695e-10	ENSG00000255346	NOX5
389	434.865	1.75005	0.158077	10.4382	1.6584e-25	2.95291e-23	ENSG00000161638	ITGA5
390	57.4536	1.75586	0.392001	4.22413	2.39861e-05	0.000363927	ENSG00000163395	IGFN1
391	43.3983	1.75792	0.440569	3.76313	0.0001678	0.0019384	ENSG00000175697	GPR156
392	5819.76	1.78075	0.0880362	19.0916	2.96733e-81	3.83057e-78	ENSG00000186918	ZNF395
393	19.8098	1.78884	0.612194	2.75867	0.00580364	0.0359761	ENSG00000256006	AC084117,3
394	280.789	1.80587	0.191036	8.92955	4.27737e-19	4.95386e-17	ENSG00000174640	SLCO2A1
395	29.7688	1.81969	0.536019	3.20826	0.00133541	0.0109397	ENSG00000189001	SBSN
396	53.0569	1.82677	0.388991	4.43911	9.03309e-06	0.000152764	ENSG00000159337	PLA2G4D
397	433.877	1.83929	0.157776	11.0238	2.93415e-28	6.22643e-26	ENSG00000065618	COL17A1
398	33.9529	1.86065	0.476741	3.6931	0.000221537	0.00245833	ENSG00000204128	C2orf72
399	20.1397	1.86626	0.666458	2.65022	0.00804385	0.0466694	ENSG00000244486	SCARF2
400	75.1623	1.86794	0.324262	5.45218	4.97554e-08	1.40907e-06	ENSG00000235245	RP11-122K13,12
401	37.1718	1.87742	0.494927	3.59127	0.000329065	0.00343269	ENSG00000128346	C22orf23
402	4108.66	1.88082	0.0935791	19.0301	9.61282e-81	1.14548e-77	ENSG00000114268	PFKFB4
403	412.351	1.89791	0.155596	11.555	6.96234e-31	1.71196e-28	ENSG00000100302	RASD2
404	194.336	1.90039	0.22966	7.83938	4.52762e-15	3.37199e-13	ENSG00000180176	TH
405	452.309	1.90477	0.182535	9.88728	4.72689e-23	7.10915e-21	ENSG00000117407	ARTN
406	208.309	1.91023	0.211476	8.55996	1.12906e-17	1.09314e-15	ENSG00000160191	PDE9A
407	41.5	1.92269	0.444282	4.10255	4.08613e-05	0.000575439	ENSG00000173376	NDNF
408	55.6121	1.92354	0.420988	4.33158	1.48042e-05	0.000238639	ENSG00000095303	PTGS1
409	75.3614	1.92526	0.347117	5.25834	1.45358e-07	3.76544e-06	ENSG00000172638	EFEMP2
410	533.726	1.9264	0.150611	12.1267	7.6295e-34	1.96981e-31	ENSG00000169403	PTAFR
411	126.123	1.93391	0.265017	6.91997	4.51725e-12	2.34036e-10	ENSG00000017483	SLC38A5
412	50.1253	1.93466	0.422194	4.34553	1.38938e-05	0.000225134	ENSG00000270055	CTD-3092A11,2
413	33.277	1.93946	0.531673	3.45975	0.000540668	0.00526098	ENSG00000105137	SYDE1
414	23.015	1.94052	0.676054	2.72245	0.00648008	0.0391662	ENSG00000189120	SP6
415	824.281	1.9516	0.125012	14.8114	1.23693e-49	6.84334e-47	ENSG00000142619	PADI3
416	208.762	1.99854	0.225424	8.42209	3.69828e-17	3.47212e-15	ENSG00000179344	HLA-DQB1
417	24.1996	2.00282	0.597127	3.18662	0.00143945	0.0116689	ENSG00000204653	ASPDH
418	8718.13	2.02431	0.0799327	24.0741	4.67132e-128	1.80909e-124	ENSG00000170525	PFKFB3
419	27.9736	2.03424	0.564579	3.42599	0.000612564	0.00578611	ENSG00000076344	RGS11
420	862.148	2.0364	0.120615	16.0544	5.3259e-58	3.75016e-55	ENSG00000196968	FUT11
421	19.0295	2.04439	0.676837	2.87276	0.00406906	0.027123	ENSG00000187045	TMPRSS6
422	164.671	2.06491	0.248033	7.92196	2.33796e-15	1.84783e-13	ENSG00000157613	CREB3L1
423	203.718	2.06762	0.215922	9.11265	8.0392e-20	9.43449e-18	ENSG00000248323	LUCAT1
424	43.4548	2.08512	0.510503	3.88855	0.000100844	0.00125375	ENSG00000064205	WISP2
425	159.325	2.09288	0.247933	8.038	9.13168e-16	7.40622e-14	ENSG00000113083	LOX
426	25.6578	2.10967	0.580167	3.46396	0.00053229	0.00520563	ENSG00000153707	PTPRD
427	952.639	2.11128	0.119783	16.7911	2.83501e-63	2.31143e-60	ENSG00000182379	NXPH4
428	28.941	2.11349	0.58356	3.45035	0.000559857	0.0054137	ENSG00000100027	YPEL1
429	290.586	2.13061	0.188021	10.7999	3.44613e-27	6.8441e-25	ENSG00000214922	HLA-F-AS1
430	23.2304	2.13128	0.589115	3.44801	0.000564729	0.00544721	ENSG00000282774	NA
431	19.5845	2.1417	0.645669	3.16215	0.00156606	0.0124858	ENSG00000152154	TMEM178A
432	583.712	2.17845	0.155496	13.3666	9.47242e-41	3.4125e-38	ENSG00000240694	PNMA2
433	125.36	2.20939	0.300116	7.02858	2.08643e-12	1.14208e-10	ENSG00000205420	KRT6A
434	416.307	2.22861	0.173181	12.2912	1.00948e-34	2.79248e-32	ENSG00000146966	DENND2A
435	50.4609	2.25863	0.425048	5.07854	3.80338e-07	8.98144e-06	ENSG00000116983	HPCAL4
436	196.475	2.27065	0.228923	9.482	2.49453e-21	3.57803e-19	ENSG00000183484	GPR132
437	67.926	2.27631	0.34941	6.22855	4.70776e-10	1.87364e-08	ENSG00000230836	LINC01293
438	23.6451	2.27808	0.595627	3.65679	0.000255395	0.00277442	ENSG00000125895	TMEM74B
439	22.8187	2.28782	0.622874	3.51246	0.000443971	0.00445437	ENSG00000226510	UPK1A-AS1
440	157.59	2.32743	0.253968	8.77052	1.77839e-18	1.91313e-16	ENSG00000214357	NEURL1B
441	146.053	2.34596	0.293705	7.64699	2.05733e-14	1.40397e-12	ENSG00000088726	TMEM40
442	105.905	2.35079	0.300724	7.48458	7.17777e-14	4.61373e-12	ENSG00000229647	AC007879,7
443	32.4044	2.35548	0.521328	4.32641	1.51557e-05	0.000243797	ENSG00000173546	CSPG4
444	135.26	2.36029	0.267699	8.44339	3.08254e-17	2.92955e-15	ENSG00000258667	HIF1A-AS2
445	123.2	2.37601	0.270633	8.40996	4.10156e-17	3.82754e-15	ENSG00000273340	MICE
446	20.5528	2.42456	0.696452	3.33772	0.000844685	0.0075418	ENSG00000169688	MT1B
447	1211.76	2.43275	0.132143	17.6532	9.61954e-70	9.31352e-67	ENSG00000148926	ADM
448	59.218	2.43551	0.404136	5.77902	7.51366e-09	2.51391e-07	ENSG00000171388	APLN
449	51.7979	2.48931	0.417543	5.7223	1.05094e-08	3.39171e-07	ENSG00000167971	CASKIN1
450	468.687	2.52792	0.173529	13.9914	1.75806e-44	7.56502e-42	ENSG00000128422	KRT17
451	103.609	2.54167	0.296622	8.23157	1.84778e-16	1.63565e-14	ENSG00000059804	SLC2A3
452	4916.46	2.55152	0.180029	13.6174	3.15812e-42	1.25442e-39	ENSG00000146674	IGFBP3
453	28.2738	2.56061	0.59671	4.12363	3.72952e-05	0.000531989	ENSG00000265190	ANXA8
454	19.7012	2.58248	0.671548	3.69665	0.000218463	0.00243819	ENSG00000268204	CTD-3214H19,6
455	1136.83	2.58454	0.120715	20.5818	3.99633e-94	6.87857e-91	ENSG00000111674	ENO2
456	77.6403	2.599	0.370469	6.74551	1.52494e-11	7.40528e-10	ENSG00000124731	TREM1
457	38.684	2.6315	0.50465	5.01636	5.26591e-07	1.1961e-05	ENSG00000156222	SLC28A1
458	24.4951	2.64546	0.61835	4.11654	3.84604e-05	0.000546596	ENSG00000105668	UPK1A
459	28.1687	2.68356	0.605728	4.26521	1.99716e-05	0.000310311	ENSG00000174788	PCP2
460	3784.79	2.73353	0.1003	26.2566	6.01039e-152	4.65535e-148	ENSG00000123384	LRP1
461	66.5384	2.85372	0.424787	6.48257	9.01715e-11	3.99099e-09	ENSG00000186847	KRT14
462	35.9155	3.09451	0.53315	5.61663	1.94713e-08	5.9966e-07	ENSG00000116014	KISS1R
463	499.57	3.16666	0.174432	17.5809	3.45343e-69	3.14689e-66	ENSG00000127129	EDN2
464	70.4125	3.19589	0.395785	7.82214	5.19329e-15	3.79478e-13	ENSG00000161958	FGF11
465	13359.9	3.23903	0.0831666	37.7439	0	0	ENSG00000104419	NDRG1
466	92.8351	3.34888	0.377789	8.59972	7.99097e-18	7.88459e-16	ENSG00000082684	SEMA5B
467	206.406	3.43783	0.246787	13.5252	1.11108e-41	4.09804e-39	ENSG00000165507	C10orf10
468	19.4343	3.66957	0.766319	4.65807	3.19189e-06	6.09686e-05	ENSG00000227758	HCG9P5
469	713.964	3.8178	0.174095	21.355	3.50438e-101	7.7552e-98	ENSG00000185633	NDUFA4L2
470	116.751	3.82752	0.350411	10.6376	1.99241e-26	3.81042e-24	ENSG00000144476	ACKR3
471	43.779	4.16198	0.569603	7.13126	9.94556e-13	5.60243e-11	ENSG00000231881	RP5-1120P11,3
472	948.006	4.25965	0.180106	23.0955	5.1353e-118	1.32585e-114	ENSG00000130600	H19

## Sheet: DEGs A549 & H358
			H358								A549								Shared gene expression changes in hypoxic A549 and H358 cells (52 h of 1 % O2)								Total: up- and downregulation
#	Gene Symbol		baseMean (H358)	log2FoldChange (H358)	lfcSE (H358)	stat (H358)	pvalue (H358)	padj (H358)	Gene ID (H358)		baseMean (A549)	log2FoldChange (A549)	lfcSE (A549)	stat (A549)	pvalue (A549)	padj (A549)	Gene ID (A549)		sorted by log2FoldChange
1	SOX2		835.102	-2.18422	0.13385	-15.5714	1.13918e-54	7.67265e-52	ENSG00000181449		151.746	-1.64279	0.166966	-9.24015	2.46145e-20	4.3448e-18	ENSG00000181449
2	TGFBR3		40.5873	-1.68335	0.45528	-3.47774	0.000505663	0.00498931	ENSG00000069702		566.024	-1.47189	0.120791	-11.3575	6.80338e-30	3.05942e-27	ENSG00000069702		Gene ID	Identification number of the gene from the Ensembl genome browser (http://www.ensembl.org/index.html)
3	Metazoa_SRP		331.406	-1.29153	0.178847	-6.66231	2.69549e-11	1.28876e-09	ENSG00000278771		92.8908	-1.4017	0.193988	-6.71017	1.94394e-11	1.19594e-09	ENSG00000278771			It is listed twice to ensure proper assignment of the gene expression data
4	KCNV1		829.444	-1.10374	0.115127	-8.71857	2.81733e-18	2.90955e-16	ENSG00000164794		20.0368	-1.70295	0.408764	-3.92145	8.80181e-05	0.00147769	ENSG00000164794		baseMean	average of the normalized count values, divided by size factors, taken over all samples
5	KLHDC7A		198.834	-1.04151	0.203769	-4.62047	3.82863e-06	7.20648e-05	ENSG00000179023		445.409	-1.16725	0.263748	-4.04647	5.19956e-05	0.000933499	ENSG00000179023		log2Fold Change	log2 of the Fold Change in expression of the gene in hypoxic cells compared to normoxic cells
6	KLF7		3119.94	1.0453	0.0861197	10.9765	4.95593e-28	1.03746e-25	ENSG00000118263		2046.01	1.52665	0.160639	8.88107	6.62219e-19	9.92645e-17	ENSG00000118263		lfcSE	Standard error of the log2FoldChange of the respective gene
7	MMP9		207.01	1.06274	0.219625	4.38354	1.16765e-05	0.000193042	ENSG00000100985		71.0136	2.33606	0.252821	8.84444	9.19889e-19	1.34682e-16	ENSG00000100985		stat	log2FoldChange/ lfcSE
8	CCNG2		1273.66	1.11067	0.0985989	10.2503	1.17927e-24	1.92134e-22	ENSG00000138764		185.086	1.03801	0.171178	5.47971	4.26032e-08	1.53558e-06	ENSG00000138764		padj	adjusted p value
9	F3		14564	1.11713	0.0701703	14.4952	1.29978e-47	6.71164e-45	ENSG00000117525		226.512	1.71372	0.305838	5.27638	1.31763e-07	4.27842e-06	ENSG00000117525
10	BHLHE40		7101.52	1.13134	0.0731113	14.1064	3.46808e-45	1.58012e-42	ENSG00000134107		6068.72	1.35708	0.0727397	17.2819	6.43847e-67	3.04008e-63	ENSG00000134107
11	RBMS3		154.338	1.17389	0.225638	4.75937	1.94195e-06	3.92213e-05	ENSG00000144642		103.07	1.28235	0.144704	8.17081	3.06326e-16	3.25032e-14	ENSG00000144642
12	ULK1		1856.56	1.19694	0.10825	10.1334	3.92868e-24	6.08592e-22	ENSG00000177169		7814.75	1.11834	0.0636916	15.9886	1.5347e-57	3.22065e-54	ENSG00000177169
13	SEMA4B		9406.75	1.20205	0.0791069	13.9311	4.1e-44	1.71657e-41	ENSG00000185033		9275.84	1.1424	0.131193	7.94559	1.93262e-15	1.85286e-13	ENSG00000185033
14	KCNA7		58.1005	1.20315	0.386747	2.85239	0.00433918	0.0286177	ENSG00000104848		39.0721	1.62156	0.286989	5.30178	1.14676e-07	3.7998e-06	ENSG00000104848
15	KDM7A		178.039	1.23155	0.218952	5.16805	2.36552e-07	5.87248e-06	ENSG00000006459		298.891	1.10648	0.126478	7.95774	1.75213e-15	1.68839e-13	ENSG00000006459
16	KDM3A		2047.26	1.23835	0.0998777	11.3975	4.30401e-30	1.02574e-27	ENSG00000115548		1389.75	1.09508	0.0724329	13.738	6.01436e-43	6.31074e-40	ENSG00000115548
17	PTPRB		189.117	1.27883	0.206696	5.70323	1.1756e-08	3.76265e-07	ENSG00000127329		42.0394	1.77787	0.243903	6.87924	6.01714e-12	4.02999e-10	ENSG00000127329
18	AC068580,5		59.2698	1.2896	0.350679	3.39228	0.000693141	0.00642023	ENSG00000229512		28.1284	-1.71087	0.31496	-5.11454	3.14501e-07	9.42853e-06	ENSG00000229512
19	AC093818,1		106.102	1.3109	0.274753	4.40722	1.04708e-05	0.000175354	ENSG00000225205		17.2432	1.3969	0.386681	3.35392	0.000796762	0.00965911	ENSG00000225205
20	SDAD1P1		73.942	1.31386	0.316493	3.83536	0.00012538	0.00151385	ENSG00000228451		66.2949	1.14393	0.181972	5.73677	9.64973e-09	3.91104e-07	ENSG00000228451
21	VEGFA		19013.9	1.39721	0.202391	6.40943	1.46065e-10	6.25052e-09	ENSG00000112715		2316.38	1.01525	0.0763599	11.986	4.20633e-33	2.48265e-30	ENSG00000112715
22	CTD-2066L21,3		44.8002	1.43109	0.423597	3.14233	0.00167606	0.0132065	ENSG00000250697		34.8307	2.01627	0.268581	7.13479	9.69335e-13	7.01449e-11	ENSG00000250697
23	PDK1		1565.62	1.54879	0.102664	14.1119	3.20738e-45	1.50562e-42	ENSG00000152256		330.864	1.64683	0.116376	13.2916	2.58841e-40	2.32796e-37	ENSG00000152256
24	LRRC3		210.612	1.59588	0.220555	6.78235	1.18234e-11	5.81447e-10	ENSG00000160233		129.987	1.00256	0.133207	6.77563	1.23867e-11	7.8506e-10	ENSG00000160233
25	PPP1R3G		309.781	1.59614	0.170761	8.76158	1.9253e-18	2.0428e-16	ENSG00000219607		120.361	1.94065	0.180919	10.1739	2.59278e-24	6.70821e-22	ENSG00000219607
26	HK2		7497.16	1.62607	0.0931618	16.3808	2.62154e-60	2.03052e-57	ENSG00000159399		236.12	1.90334	0.13195	13.6668	1.60208e-42	1.59256e-39	ENSG00000159399
27	MARCH4		313.142	1.71226	0.188221	8.56578	1.07346e-17	1.04585e-15	ENSG00000144583		4209.43	1.15531	0.103324	10.2136	1.72342e-24	4.58453e-22	ENSG00000144583
28	C20orf195		48.967	1.86437	0.42418	4.15948	3.18971e-05	0.000463526	ENSG00000125531		6.90719	2.12758	0.581677	3.48574	0.000490769	0.00638371	ENSG00000125531
29	TCAF2		146.781	1.90157	0.241071	7.47322	7.82571e-14	4.96836e-12	ENSG00000170379		6.95371	2.24373	0.628464	3.41106	0.000647114	0.00806736	ENSG00000170379
30	RP11-1334A24,5		77.7437	1.91862	0.327501	5.55303	2.8076e-08	8.3479e-07	ENSG00000279821		99.7585	1.46792	0.288784	4.73684	2.17081e-06	5.42329e-05	ENSG00000279821
31	EFNA3		226.555	1.96195	0.199916	9.31369	1.23469e-20	1.69261e-18	ENSG00000143590		61.3332	1.4595	0.173965	7.81477	5.50627e-15	5.024e-13	ENSG00000143590
32	SERPINE1		136.12	2.10746	0.263057	7.6313	2.32398e-14	1.57898e-12	ENSG00000106366		42559	1.52635	0.135157	10.5533	4.90661e-26	1.65484e-23	ENSG00000106366
33	PDGFB		1664.46	2.18594	0.208879	9.98635	1.74903e-23	2.6826e-21	ENSG00000100311		509.556	1.49594	0.111841	12.4815	9.41697e-36	6.35208e-33	ENSG00000100311
34	EGLN3		6891.35	2.25357	0.0893799	24.0946	2.84991e-128	1.4716e-124	ENSG00000129521		286.227	1.61163	0.263793	5.73037	1.00214e-08	4.04432e-07	ENSG00000129521
35	KCTD11		2374.42	2.4924	0.11969	19.9884	6.95565e-89	1.0775e-85	ENSG00000213859		1901.36	1.68281	0.0916997	17.2608	9.28745e-67	3.50824e-63	ENSG00000213859
36	MIR210HG		386.236	2.62662	0.167137	15.117	1.25027e-51	7.74718e-49	ENSG00000247095		213.499	4.088	0.178471	22.3453	1.33998e-110	1.26541e-106	ENSG00000247095
37	DDIT4		1934.23	2.86246	0.115145	23.9913	3.43139e-127	1.06311e-123	ENSG00000168209		4516.71	1.49434	0.128754	10.8295	2.49609e-27	9.42875e-25	ENSG00000168209
38	ANGPTL4		261.47	3.73062	0.244537	14.8469	7.2869e-50	4.34159e-47	ENSG00000167772		5185.76	3.5492	0.194469	17.7365	2.19042e-70	1.37901e-66	ENSG00000167772
39	PPFIA4		416.108	3.91505	0.195907	19.4737	1.83348e-84	2.58203e-81	ENSG00000143847		76.7792	2.88508	0.269525	10.3333	4.98246e-25	1.40453e-22	ENSG00000143847
40	STC1		43.2818	4.20418	0.573837	7.15217	8.54157e-13	4.84679e-11	ENSG00000159167		1600.41	1.74514	0.164298	10.0131	1.33442e-23	3.36043e-21	ENSG00000159167
41	CA9		32.8301	5.75166	1.1104	5.08975	3.5853e-07	8.53146e-06	ENSG00000107159		77.8961	3.79241	1.03609	3.56379	0.000365539	0.0049812	ENSG00000107159

## Sheet: GO terms
GO term ID	Description	Gene ID - A549	p value (A549)	Gene ID - H358	p value (H358)	count	Gene Symbols (enriched GO terms for A549)	Gene Symbols (enriched GO terms for H358)
GO:0040017	positive regulation of locomotion	ENSG00000006210/ENSG00000138061/ENSG00000168874/ENSG00000160712/ENSG00000166900/ENSG00000156427/ENSG00000049130/ENSG00000107742/ENSG00000184845/ENSG00000120217/ENSG00000112715/ENSG00000204217/ENSG00000019549/ENSG00000185033/ENSG00000136244/ENSG00000114861/ENSG00000164171/ENSG00000125398/ENSG00000108821/ENSG00000100311/ENSG00000113578/ENSG00000169429/ENSG00000106366/ENSG00000117525/ENSG00000189143…	5.56172e-10	ENSG00000136235/ENSG00000128567/ENSG00000100644/ENSG00000136869/ENSG00000162407/ENSG00000086548/ENSG00000103888/ENSG00000143878/ENSG00000181104/ENSG00000183049/ENSG00000100985/ENSG00000012171/ENSG00000117525/ENSG00000133067/ENSG00000073756/ENSG00000185033/ENSG00000185950/ENSG00000065534/ENSG00000119630/ENSG00000131016/ENSG00000154734/ENSG00000112715/ENSG00000035664/ENSG00000151651/ENSG00000161638…	3.3481e-05	4	CX3CL1; CYP1B1; ATOH8; IL6R; STX3; FGF18; KITLG; SPOCK2; DRD1; CD274; VEGFA; BMPR2; SNAI2; SEMA4B; IL6; FOXP1; ITGA2; SOX9; COL1A1; PDGFB; FGF1; CXCL8; SERPINE1; F3; CLDN4; SEMA7A; WNT5B; LAMC2; TCAF2; MMP9; WNT7A; IL1A; MIR210; TNFAIP6	GPNMB; PODXL; HIF1A; TLR4; PPAP2B; CEACAM6; CEMIP; RHOB; F2R; CAMK1D; MMP9; SEMA3B; F3; LGR6; PTGS2; SEMA4B; IRS2; MYLK; PGF; AKAP12; ADAMTS1; VEGFA; DAPK2; ADAM8; ITGA5; TCAF2; ARTN; PTAFR; SYDE1; SERPINE1; PDGFB; EDN2; SEMA5B; ACKR3
GO:2000147	positive regulation of cell motility	ENSG00000006210/ENSG00000138061/ENSG00000168874/ENSG00000160712/ENSG00000156427/ENSG00000049130/ENSG00000107742/ENSG00000184845/ENSG00000120217/ENSG00000112715/ENSG00000204217/ENSG00000019549/ENSG00000185033/ENSG00000136244/ENSG00000114861/ENSG00000164171/ENSG00000125398/ENSG00000108821/ENSG00000100311/ENSG00000113578/ENSG00000169429/ENSG00000106366/ENSG00000117525/ENSG00000189143/ENSG00000138623…	8.47975e-10	ENSG00000136235/ENSG00000128567/ENSG00000100644/ENSG00000136869/ENSG00000162407/ENSG00000086548/ENSG00000103888/ENSG00000143878/ENSG00000181104/ENSG00000183049/ENSG00000100985/ENSG00000012171/ENSG00000117525/ENSG00000133067/ENSG00000073756/ENSG00000185033/ENSG00000185950/ENSG00000065534/ENSG00000119630/ENSG00000131016/ENSG00000154734/ENSG00000112715/ENSG00000035664/ENSG00000151651/ENSG00000161638…	4.55247e-05	4	CX3CL1; CYP1B1; ATOH8; IL6R; FGF18; KITLG; SPOCK2; DRD1; CD274; VEGFA; BMPR2; SNAI2; SEMA4B; IL6; FOXP1; ITGA2; SOX9; COL1A1; PDGFB; FGF1; CXCL8; SERPINE1; F3; CLDN4; SEMA7A; WNT5B; LAMC2; TCAF2; MMP9; WNT7A; IL1A; MIR210; TNFAIP6	GPNMB; PODXL; HIF1A; TLR4; PPAP2B; CEACAM6; CEMIP; RHOB; F2R; CAMK1D; MMP9; SEMA3B; F3; LGR6; PTGS2; SEMA4B; IRS2; MYLK; PGF; AKAP12; ADAMTS1; VEGFA; DAPK2; ADAM8; ITGA5; TCAF2; PTAFR; SYDE1; SERPINE1; PDGFB; EDN2; SEMA5B; ACKR3
GO:0030335	positive regulation of cell migration	ENSG00000006210/ENSG00000138061/ENSG00000168874/ENSG00000160712/ENSG00000156427/ENSG00000049130/ENSG00000184845/ENSG00000120217/ENSG00000112715/ENSG00000204217/ENSG00000019549/ENSG00000185033/ENSG00000136244/ENSG00000114861/ENSG00000164171/ENSG00000125398/ENSG00000108821/ENSG00000100311/ENSG00000113578/ENSG00000169429/ENSG00000106366/ENSG00000117525/ENSG00000189143/ENSG00000138623/ENSG00000111186…	1.2392e-09	ENSG00000136235/ENSG00000128567/ENSG00000100644/ENSG00000136869/ENSG00000162407/ENSG00000086548/ENSG00000103888/ENSG00000143878/ENSG00000181104/ENSG00000183049/ENSG00000100985/ENSG00000012171/ENSG00000117525/ENSG00000133067/ENSG00000073756/ENSG00000185033/ENSG00000185950/ENSG00000065534/ENSG00000119630/ENSG00000131016/ENSG00000154734/ENSG00000112715/ENSG00000035664/ENSG00000151651/ENSG00000161638…	3.3481e-05	4	CX3CL1; CYP1B1; ATOH8; IL6R; FGF18; KITLG; DRD1; CD274; VEGFA; BMPR2; SNAI2; SEMA4B; IL6; FOXP1; ITGA2; SOX9; COL1A1; PDGFB; FGF1; CXCL8; SERPINE1; F3; CLDN4; SEMA7A; WNT5B; LAMC2; TCAF2; MMP9; WNT7A; IL1A; MIR210; TNFAIP6	GPNMB; PODXL; HIF1A; TLR4; PPAP2B; CEACAM6; CEMIP; RHOB; F2R; CAMK1D; MMP9; SEMA3B; F3; LGR6; PTGS2; SEMA4B; IRS2; MYLK; PGF; AKAP12; ADAMTS1; VEGFA; DAPK2; ADAM8; ITGA5; TCAF2; PTAFR; SYDE1; SERPINE1; PDGFB; EDN2; SEMA5B; ACKR3
GO:0071396	cellular response to lipid	ENSG00000006210/ENSG00000004799/ENSG00000138061/ENSG00000162009/ENSG00000143867/ENSG00000169297/ENSG00000118526/ENSG00000163083/ENSG00000162892/ENSG00000127955/ENSG00000120217/ENSG00000118515/ENSG00000197646/ENSG00000108691/ENSG00000115548/ENSG00000019549/ENSG00000124225/ENSG00000136244/ENSG00000114861/ENSG00000122641/ENSG00000164171/ENSG00000125398/ENSG00000108821/ENSG00000168209/ENSG00000169429…	2.37491e-08	0	0	2	CX3CL1; PDK4; CYP1B1; SSTR5; OSR1; NR0B1; TCF21; INHBB; IL24; GNAI1; CD274; SGK1; PDCD1LG2; CCL2; KDM3A; SNAI2; PMEPA1; IL6; FOXP1; INHBA; ITGA2; SOX9; COL1A1; DDIT4; CXCL8; SERPINE1; LBH; STC1; WNT5B; BMP6; IL1A	not found
GO:0050920	regulation of chemotaxis	ENSG00000160712/ENSG00000166900/ENSG00000156427/ENSG00000112715/ENSG00000108691/ENSG00000204217/ENSG00000134830/ENSG00000185033/ENSG00000136244/ENSG00000164171/ENSG00000221866/ENSG00000100311/ENSG00000113578/ENSG00000169429/ENSG00000106366/ENSG00000117525/ENSG00000138623/ENSG00000123610	5.79514e-08	ENSG00000183049/ENSG00000012171/ENSG00000117525/ENSG00000185033/ENSG00000120129/ENSG00000119630/ENSG00000112715/ENSG00000035664/ENSG00000117407/ENSG00000106366/ENSG00000100311/ENSG00000127129/ENSG00000082684	0.0129147	4	IL6R; STX3; FGF18; VEGFA; CCL2; BMPR2; C5AR2; SEMA4B; IL6; ITGA2; PLXNA4; PDGFB; FGF1; CXCL8; SERPINE1; F3; SEMA7A; TNFAIP6	CAMK1D; SEMA3B; F3; SEMA4B; DUSP1; PGF; VEGFA; DAPK2; ARTN; SERPINE1; PDGFB; EDN2; SEMA5B
GO:0006935	chemotaxis	ENSG00000006210/ENSG00000121454/ENSG00000160712/ENSG00000166900/ENSG00000156427/ENSG00000004848/ENSG00000099617/ENSG00000112715/ENSG00000085552/ENSG00000108691/ENSG00000204217/ENSG00000134830/ENSG00000185033/ENSG00000136244/ENSG00000164171/ENSG00000221866/ENSG00000143590/ENSG00000100311/ENSG00000113578/ENSG00000169429/ENSG00000106366/ENSG00000118263/ENSG00000117525/ENSG00000138623/ENSG00000058085…	7.51635e-06	ENSG00000091129/ENSG00000136235/ENSG00000170293/ENSG00000182580/ENSG00000160255/ENSG00000118263/ENSG00000183049/ENSG00000171680/ENSG00000012171/ENSG00000117525/ENSG00000133067/ENSG00000185033/ENSG00000120129/ENSG00000119630/ENSG00000108947/ENSG00000112715/ENSG00000198910/ENSG00000035664/ENSG00000130592/ENSG00000151651/ENSG00000117407/ENSG00000169403/ENSG00000143590/ENSG00000113083/ENSG00000106366…	7.49228e-05	4	CX3CL1; LHX4; IL6R; STX3; FGF18; ARX; EFNA2; VEGFA; IGSF9; CCL2; BMPR2; C5AR2; SEMA4B; IL6; ITGA2; PLXNA4; EFNA3; PDGFB; FGF1; CXCL8; SERPINE1; KLF7; F3; SEMA7A; LAMC2; TNFAIP6	NRCAM; GPNMB; CMTM8; EPHB3; ITGB2; KLF7; CAMK1D; PLEKHG5; SEMA3B; F3; LGR6; SEMA4B; DUSP1; PGF; EFNB3; VEGFA; L1CAM; DAPK2; LSP1; ADAM8; ARTN; PTAFR; EFNA3; LOX; SERPINE1; PDGFB; TREM1; EDN2; SEMA5B; ACKR3
GO:0042330	taxis	ENSG00000006210/ENSG00000121454/ENSG00000160712/ENSG00000166900/ENSG00000156427/ENSG00000004848/ENSG00000099617/ENSG00000112715/ENSG00000085552/ENSG00000108691/ENSG00000204217/ENSG00000134830/ENSG00000185033/ENSG00000136244/ENSG00000164171/ENSG00000221866/ENSG00000143590/ENSG00000100311/ENSG00000113578/ENSG00000169429/ENSG00000106366/ENSG00000118263/ENSG00000117525/ENSG00000138623/ENSG00000058085…	7.51635e-06	ENSG00000091129/ENSG00000136235/ENSG00000170293/ENSG00000182580/ENSG00000160255/ENSG00000118263/ENSG00000183049/ENSG00000171680/ENSG00000012171/ENSG00000117525/ENSG00000133067/ENSG00000185033/ENSG00000120129/ENSG00000119630/ENSG00000108947/ENSG00000112715/ENSG00000198910/ENSG00000035664/ENSG00000130592/ENSG00000151651/ENSG00000117407/ENSG00000169403/ENSG00000143590/ENSG00000113083/ENSG00000106366…	7.49228e-05	4	CX3CL1; LHX4; IL6R; STX3; FGF18; ARX; EFNA2; VEGFA; IGSF9; CCL2; BMPR2; C5AR2; SEMA4B; IL6; ITGA2; PLXNA4; EFNA3; PDGFB; FGF1; CXCL8; SERPINE1; KLF7; F3; SEMA7A; LAMC2; TNFAIP6	NRCAM; GPNMB; CMTM8; EPHB3; ITGB2; KLF7; CAMK1D; PLEKHG5; SEMA3B; F3; LGR6; SEMA4B; DUSP1; PGF; EFNB3; VEGFA; L1CAM; DAPK2; LSP1; ADAM8; ARTN; PTAFR; EFNA3; LOX; SERPINE1; PDGFB; TREM1; EDN2; SEMA5B; ACKR3
GO:0001667	ameboidal-type cell migration	ENSG00000128917/ENSG00000138061/ENSG00000168874/ENSG00000156427/ENSG00000049130/ENSG00000112715/ENSG00000204217/ENSG00000135362/ENSG00000019549/ENSG00000005513/ENSG00000185033/ENSG00000114861/ENSG00000164171/ENSG00000125398/ENSG00000010438/ENSG00000100311/ENSG00000113578/ENSG00000159167/ENSG00000138623/ENSG00000079308/ENSG00000100985/ENSG00000154764/ENSG00000199038	3.87262e-05	0	0	2	DLL4; CYP1B1; ATOH8; FGF18; KITLG; VEGFA; BMPR2; PRR5L; SNAI2; SOX8; SEMA4B; FOXP1; ITGA2; SOX9; PRSS3; PDGFB; FGF1; STC1; SEMA7A; TNS1; MMP9; WNT7A; MIR210	not found
GO:0061448	connective tissue development	ENSG00000109705/ENSG00000160712/ENSG00000143867/ENSG00000156427/ENSG00000204217/ENSG00000019549/ENSG00000005513/ENSG00000130635/ENSG00000125398/ENSG00000108821/ENSG00000100311/ENSG00000118263/ENSG00000159167/ENSG00000111186/ENSG00000153162/ENSG00000154764/ENSG00000178573	5.72317e-05	ENSG00000109819/ENSG00000100644/ENSG00000072840/ENSG00000118263/ENSG00000113369/ENSG00000165915/ENSG00000043039/ENSG00000166396/ENSG00000143387/ENSG00000137573/ENSG00000143369/ENSG00000134013/ENSG00000143365/ENSG00000113083/ENSG00000100311/ENSG00000159167	0.0158186	4	NKX3-2; IL6R; OSR1; FGF18; BMPR2; SNAI2; SOX8; COL5A1; SOX9; COL1A1; PDGFB; KLF7; STC1; WNT5B; BMP6; WNT7A; MAF	PPARGC1A; HIF1A; EVC; KLF7; ARRDC3; SLC39A13; BARX2; SERPINB7; CTSK; SULF1; ECM1; LOXL2; RORC; LOX; PDGFB; STC1
GO:0050921	positive regulation of chemotaxis	ENSG00000160712/ENSG00000166900/ENSG00000156427/ENSG00000112715/ENSG00000204217/ENSG00000136244/ENSG00000164171/ENSG00000100311/ENSG00000169429/ENSG00000106366/ENSG00000117525	0.000110834	ENSG00000183049/ENSG00000117525/ENSG00000119630/ENSG00000112715/ENSG00000035664/ENSG00000117407/ENSG00000106366/ENSG00000100311/ENSG00000127129	0.0318012	4	IL6R; STX3; FGF18; VEGFA; BMPR2; IL6; ITGA2; PDGFB; CXCL8; SERPINE1; F3	CAMK1D; F3; PGF; VEGFA; DAPK2; ARTN; SERPINE1; PDGFB; EDN2
GO:0010631	epithelial cell migration	ENSG00000128917/ENSG00000138061/ENSG00000168874/ENSG00000156427/ENSG00000049130/ENSG00000112715/ENSG00000204217/ENSG00000019549/ENSG00000114861/ENSG00000164171/ENSG00000125398/ENSG00000010438/ENSG00000100311/ENSG00000113578/ENSG00000159167/ENSG00000100985/ENSG00000154764/ENSG00000199038	0.000187141	0	0	2	DLL4; CYP1B1; ATOH8; FGF18; KITLG; VEGFA; BMPR2; SNAI2; FOXP1; ITGA2; SOX9; PRSS3; PDGFB; FGF1; STC1; MMP9; WNT7A; MIR210	not found
GO:0090132	epithelium migration	ENSG00000128917/ENSG00000138061/ENSG00000168874/ENSG00000156427/ENSG00000049130/ENSG00000112715/ENSG00000204217/ENSG00000019549/ENSG00000114861/ENSG00000164171/ENSG00000125398/ENSG00000010438/ENSG00000100311/ENSG00000113578/ENSG00000159167/ENSG00000100985/ENSG00000154764/ENSG00000199038	0.000187141	0	0	2	DLL4; CYP1B1; ATOH8; FGF18; KITLG; VEGFA; BMPR2; SNAI2; FOXP1; ITGA2; SOX9; PRSS3; PDGFB; FGF1; STC1; MMP9; WNT7A; MIR210	not found
GO:0090130	tissue migration	ENSG00000128917/ENSG00000138061/ENSG00000168874/ENSG00000156427/ENSG00000049130/ENSG00000112715/ENSG00000204217/ENSG00000019549/ENSG00000114861/ENSG00000164171/ENSG00000125398/ENSG00000010438/ENSG00000100311/ENSG00000113578/ENSG00000159167/ENSG00000100985/ENSG00000154764/ENSG00000199038	0.000193097	0	0	2	DLL4; CYP1B1; ATOH8; FGF18; KITLG; VEGFA; BMPR2; SNAI2; FOXP1; ITGA2; SOX9; PRSS3; PDGFB; FGF1; STC1; MMP9; WNT7A; MIR210	not found
GO:0050673	epithelial cell proliferation	ENSG00000128917/ENSG00000168874/ENSG00000181449/ENSG00000069702/ENSG00000143867/ENSG00000135373/ENSG00000004848/ENSG00000170477/ENSG00000112715/ENSG00000108691/ENSG00000204217/ENSG00000134830/ENSG00000019549/ENSG00000136244/ENSG00000125398/ENSG00000100311/ENSG00000113578/ENSG00000117525/ENSG00000153162/ENSG00000154764	0.000279216	0	0	2	DLL4; ATOH8; SOX2; TGFBR3; OSR1; EHF; ARX; KRT4; VEGFA; CCL2; BMPR2; C5AR2; SNAI2; IL6; SOX9; PDGFB; FGF1; F3; BMP6; WNT7A	not found
GO:0071407	cellular response to organic cyclic compound	ENSG00000168539/ENSG00000167588/ENSG00000138061/ENSG00000162009/ENSG00000169297/ENSG00000118526/ENSG00000163083/ENSG00000127955/ENSG00000184845/ENSG00000118515/ENSG00000108691/ENSG00000175591/ENSG00000115548/ENSG00000019549/ENSG00000124225/ENSG00000114861/ENSG00000122641/ENSG00000164171/ENSG00000108821/ENSG00000168209/ENSG00000100311/ENSG00000213626/ENSG00000159167	0.000407384	0	0	2	CHRM1; GPD1; CYP1B1; SSTR5; NR0B1; TCF21; INHBB; GNAI1; DRD1; SGK1; CCL2; P2RY2; KDM3A; SNAI2; PMEPA1; FOXP1; INHBA; ITGA2; COL1A1; DDIT4; PDGFB; LBH; STC1	not found
GO:0050678	regulation of epithelial cell proliferation	ENSG00000128917/ENSG00000168874/ENSG00000181449/ENSG00000069702/ENSG00000143867/ENSG00000004848/ENSG00000170477/ENSG00000112715/ENSG00000108691/ENSG00000204217/ENSG00000134830/ENSG00000019549/ENSG00000125398/ENSG00000100311/ENSG00000113578/ENSG00000117525/ENSG00000153162/ENSG00000154764	0.000407384	0	0	2	DLL4; ATOH8; SOX2; TGFBR3; OSR1; ARX; KRT4; VEGFA; CCL2; BMPR2; C5AR2; SNAI2; SOX9; PDGFB; FGF1; F3; BMP6; WNT7A	not found
GO:0060389	pathway-restricted SMAD protein phosphorylation	ENSG00000130513/ENSG00000069702/ENSG00000163083/ENSG00000204217/ENSG00000124225/ENSG00000122641/ENSG00000168675/ENSG00000153162	0.000474446	0	0	2	GDF15; TGFBR3; INHBB; BMPR2; PMEPA1; INHBA; LDLRAD4; BMP6	not found
GO:0010634	positive regulation of epithelial cell migration	ENSG00000168874/ENSG00000156427/ENSG00000112715/ENSG00000204217/ENSG00000114861/ENSG00000164171/ENSG00000125398/ENSG00000100311/ENSG00000113578/ENSG00000100985/ENSG00000154764/ENSG00000199038	0.000671986	0	0	2	ATOH8; FGF18; VEGFA; BMPR2; FOXP1; ITGA2; SOX9; PDGFB; FGF1; MMP9; WNT7A; MIR210	not found
GO:0002548	monocyte chemotaxis	ENSG00000006210/ENSG00000160712/ENSG00000108691/ENSG00000136244/ENSG00000100311/ENSG00000106366	0.000766518	0	0	2	CX3CL1; IL6R; CCL2; IL6; PDGFB; SERPINE1	not found
GO:0002062	chondrocyte differentiation	ENSG00000109705/ENSG00000143867/ENSG00000156427/ENSG00000204217/ENSG00000019549/ENSG00000125398/ENSG00000111186/ENSG00000153162/ENSG00000154764/ENSG00000178573	0.000773275	0	0	2	NKX3-2; OSR1; FGF18; BMPR2; SNAI2; SOX9; WNT5B; BMP6; WNT7A; MAF	not found
GO:0050900	leukocyte migration	ENSG00000006210/ENSG00000100628/ENSG00000160712/ENSG00000129654/ENSG00000049130/ENSG00000112715/ENSG00000108691/ENSG00000134830/ENSG00000136244/ENSG00000164171/ENSG00000100311/ENSG00000169429/ENSG00000106366/ENSG00000100985/ENSG00000115008/ENSG00000123610	0.000782628	ENSG00000182866/ENSG00000160255/ENSG00000183049/ENSG00000100985/ENSG00000183018/ENSG00000120129/ENSG00000119630/ENSG00000143369/ENSG00000112715/ENSG00000035664/ENSG00000151651/ENSG00000117407/ENSG00000169403/ENSG00000106366/ENSG00000100311/ENSG00000124731/ENSG00000127129	0.0136538	4	CX3CL1; ASB2; IL6R; FOXJ1; KITLG; VEGFA; CCL2; C5AR2; IL6; ITGA2; PDGFB; CXCL8; SERPINE1; MMP9; IL1A; TNFAIP6	LCK; ITGB2; CAMK1D; MMP9; SPNS2; DUSP1; PGF; ECM1; VEGFA; DAPK2; ADAM8; ARTN; PTAFR; SERPINE1; PDGFB; TREM1; EDN2
GO:0048598	embryonic morphogenesis	ENSG00000128917/ENSG00000100628/ENSG00000109705/ENSG00000168874/ENSG00000181449/ENSG00000143867/ENSG00000154099/ENSG00000169297/ENSG00000118526/ENSG00000204217/ENSG00000005513/ENSG00000130635/ENSG00000122641/ENSG00000184564/ENSG00000164171/ENSG00000125398/ENSG00000128710/ENSG00000128709/ENSG00000117122/ENSG00000111186/ENSG00000112559/ENSG00000174343/ENSG00000100985/ENSG00000154764	0.000813543	0	0	2	DLL4; ASB2; NKX3-2; ATOH8; SOX2; OSR1; DNAAF1; NR0B1; TCF21; BMPR2; SOX8; COL5A1; INHBA; SLITRK6; ITGA2; SOX9; HOXD10; HOXD9; MFAP2; WNT5B; MDFI; CHRNA9; MMP9; WNT7A	not found
GO:0097529	myeloid leukocyte migration	ENSG00000006210/ENSG00000160712/ENSG00000049130/ENSG00000112715/ENSG00000108691/ENSG00000134830/ENSG00000136244/ENSG00000100311/ENSG00000169429/ENSG00000106366/ENSG00000115008/ENSG00000123610	0.000856366	ENSG00000160255/ENSG00000183049/ENSG00000120129/ENSG00000119630/ENSG00000112715/ENSG00000035664/ENSG00000151651/ENSG00000106366/ENSG00000100311/ENSG00000124731/ENSG00000127129	0.0386641	4	CX3CL1; IL6R; KITLG; VEGFA; CCL2; C5AR2; IL6; PDGFB; CXCL8; SERPINE1; IL1A; TNFAIP6	ITGB2; CAMK1D; DUSP1; PGF; VEGFA; DAPK2; ADAM8; SERPINE1; PDGFB; TREM1; EDN2
GO:0043542	endothelial cell migration	ENSG00000128917/ENSG00000138061/ENSG00000168874/ENSG00000156427/ENSG00000112715/ENSG00000204217/ENSG00000019549/ENSG00000114861/ENSG00000010438/ENSG00000100311/ENSG00000113578/ENSG00000159167/ENSG00000154764/ENSG00000199038	0.000856366	0	0	2	DLL4; CYP1B1; ATOH8; FGF18; VEGFA; BMPR2; SNAI2; FOXP1; PRSS3; PDGFB; FGF1; STC1; WNT7A; MIR210	not found
GO:0007423	sensory organ development	ENSG00000128917/ENSG00000138061/ENSG00000109705/ENSG00000181449/ENSG00000143867/ENSG00000112715/ENSG00000204217/ENSG00000033867/ENSG00000225950/ENSG00000005513/ENSG00000130635/ENSG00000122641/ENSG00000184564/ENSG00000125398/ENSG00000117122/ENSG00000104881/ENSG00000111186/ENSG00000153162/ENSG00000174343/ENSG00000154764/ENSG00000178573	0.000856366	0	0	2	DLL4; CYP1B1; NKX3-2; SOX2; OSR1; VEGFA; BMPR2; SLC4A7; NTF4; SOX8; COL5A1; INHBA; SLITRK6; SOX9; MFAP2; PPP1R13L; WNT5B; BMP6; CHRNA9; WNT7A; MAF	not found
GO:0072006	nephron development	ENSG00000160712/ENSG00000143867/ENSG00000118526/ENSG00000161270/ENSG00000129654/ENSG00000112715/ENSG00000005513/ENSG00000128713/ENSG00000125398/ENSG00000100311/ENSG00000113578	0.00102968	0	0	2	IL6R; OSR1; TCF21; NPHS1; FOXJ1; VEGFA; SOX8; HOXD11; SOX9; PDGFB; FGF1	not found
GO:0010632	regulation of epithelial cell migration	ENSG00000128917/ENSG00000168874/ENSG00000156427/ENSG00000112715/ENSG00000204217/ENSG00000114861/ENSG00000164171/ENSG00000125398/ENSG00000100311/ENSG00000113578/ENSG00000159167/ENSG00000100985/ENSG00000154764/ENSG00000199038	0.0011242	0	0	2	DLL4; ATOH8; FGF18; VEGFA; BMPR2; FOXP1; ITGA2; SOX9; PDGFB; FGF1; STC1; MMP9; WNT7A; MIR210	not found
GO:0002685	regulation of leukocyte migration	ENSG00000006210/ENSG00000160712/ENSG00000049130/ENSG00000112715/ENSG00000108691/ENSG00000134830/ENSG00000136244/ENSG00000164171/ENSG00000169429/ENSG00000106366/ENSG00000115008/ENSG00000123610	0.00120811	0	0	2	CX3CL1; IL6R; KITLG; VEGFA; CCL2; C5AR2; IL6; ITGA2; CXCL8; SERPINE1; IL1A; TNFAIP6	not found
GO:0060008	Sertoli cell differentiation	ENSG00000169297/ENSG00000118526/ENSG00000005513/ENSG00000125398/ENSG00000115008	0.00122345	0	0	2	NR0B1; TCF21; SOX8; SOX9; IL1A	not found
GO:0051216	cartilage development	ENSG00000109705/ENSG00000143867/ENSG00000156427/ENSG00000204217/ENSG00000019549/ENSG00000125398/ENSG00000108821/ENSG00000159167/ENSG00000111186/ENSG00000153162/ENSG00000154764/ENSG00000178573	0.00123396	0	0	2	NKX3-2; OSR1; FGF18; BMPR2; SNAI2; SOX9; COL1A1; STC1; WNT5B; BMP6; WNT7A; MAF	not found
GO:0045766	positive regulation of angiogenesis	ENSG00000138061/ENSG00000156427/ENSG00000112715/ENSG00000113578/ENSG00000169429/ENSG00000106366/ENSG00000117525/ENSG00000159399/ENSG00000115008/ENSG00000167772/ENSG00000199038	0.00123396	ENSG00000100644/ENSG00000128165/ENSG00000143878/ENSG00000106991/ENSG00000117525/ENSG00000119630/ENSG00000143369/ENSG00000112715/ENSG00000159399/ENSG00000161638/ENSG00000106366/ENSG00000148926/ENSG00000167772	0.00409856	4	CYP1B1; FGF18; VEGFA; FGF1; CXCL8; SERPINE1; F3; HK2; IL1A; ANGPTL4; MIR210	HIF1A; ADM2; RHOB; ENG; F3; PGF; ECM1; VEGFA; HK2; ITGA5; SERPINE1; ADM; ANGPTL4
GO:1904018	positive regulation of vasculature development	ENSG00000138061/ENSG00000156427/ENSG00000112715/ENSG00000113578/ENSG00000169429/ENSG00000106366/ENSG00000117525/ENSG00000159399/ENSG00000115008/ENSG00000167772/ENSG00000199038	0.00123396	ENSG00000100644/ENSG00000128165/ENSG00000143878/ENSG00000106991/ENSG00000117525/ENSG00000119630/ENSG00000143369/ENSG00000112715/ENSG00000159399/ENSG00000161638/ENSG00000106366/ENSG00000148926/ENSG00000167772	0.00409856	4	CYP1B1; FGF18; VEGFA; FGF1; CXCL8; SERPINE1; F3; HK2; IL1A; ANGPTL4; MIR210	HIF1A; ADM2; RHOB; ENG; F3; PGF; ECM1; VEGFA; HK2; ITGA5; SERPINE1; ADM; ANGPTL4
GO:0060393	regulation of pathway-restricted SMAD protein phosphorylation	ENSG00000130513/ENSG00000163083/ENSG00000204217/ENSG00000124225/ENSG00000122641/ENSG00000168675/ENSG00000153162	0.0014928	0	0	2	GDF15; INHBB; BMPR2; PMEPA1; INHBA; LDLRAD4; BMP6	not found
GO:0002064	epithelial cell development	ENSG00000109705/ENSG00000161270/ENSG00000129654/ENSG00000112715/ENSG00000005513/ENSG00000139926/ENSG00000125398/ENSG00000100311/ENSG00000159167/ENSG00000111186/ENSG00000153162/ENSG00000154764/ENSG00000115008	0.0014928	0	0	2	NKX3-2; NPHS1; FOXJ1; VEGFA; SOX8; FRMD6; SOX9; PDGFB; STC1; WNT5B; BMP6; WNT7A; IL1A	not found
GO:0007548	sex differentiation	ENSG00000138061/ENSG00000143867/ENSG00000169297/ENSG00000118526/ENSG00000163083/ENSG00000049130/ENSG00000112715/ENSG00000005513/ENSG00000122641/ENSG00000125398/ENSG00000153162/ENSG00000154764/ENSG00000115008/ENSG00000123610	0.00151811	0	0	2	CYP1B1; OSR1; NR0B1; TCF21; INHBB; KITLG; VEGFA; SOX8; INHBA; SOX9; BMP6; WNT7A; IL1A; TNFAIP6	not found
GO:1905330	regulation of morphogenesis of an epithelium	ENSG00000112715/ENSG00000019549/ENSG00000005513/ENSG00000114861/ENSG00000125398/ENSG00000113578/ENSG00000111186	0.00240275	0	0	2	VEGFA; SNAI2; SOX8; FOXP1; SOX9; FGF1; WNT5B	not found
GO:0072009	nephron epithelium development	ENSG00000143867/ENSG00000118526/ENSG00000161270/ENSG00000129654/ENSG00000112715/ENSG00000005513/ENSG00000128713/ENSG00000125398/ENSG00000113578	0.0024364	0	0	2	OSR1; TCF21; NPHS1; FOXJ1; VEGFA; SOX8; HOXD11; SOX9; FGF1	not found
GO:0001654	eye development	ENSG00000128917/ENSG00000138061/ENSG00000181449/ENSG00000112715/ENSG00000204217/ENSG00000005513/ENSG00000130635/ENSG00000122641/ENSG00000184564/ENSG00000125398/ENSG00000117122/ENSG00000104881/ENSG00000111186/ENSG00000153162/ENSG00000154764/ENSG00000178573	0.0024364	0	0	2	DLL4; CYP1B1; SOX2; VEGFA; BMPR2; SOX8; COL5A1; INHBA; SLITRK6; SOX9; MFAP2; PPP1R13L; WNT5B; BMP6; WNT7A; MAF	not found
GO:0007507	heart development	ENSG00000128917/ENSG00000100628/ENSG00000069702/ENSG00000143867/ENSG00000154099/ENSG00000203867/ENSG00000129654/ENSG00000112715/ENSG00000204217/ENSG00000019549/ENSG00000176678/ENSG00000114861/ENSG00000130635/ENSG00000122641/ENSG00000125398/ENSG00000049192/ENSG00000221866/ENSG00000123977/ENSG00000100311/ENSG00000104881/ENSG00000115008/ENSG00000101331	0.0024364	0	0	2	DLL4; ASB2; TGFBR3; OSR1; DNAAF1; RBM20; FOXJ1; VEGFA; BMPR2; SNAI2; FOXL1; FOXP1; COL5A1; INHBA; SOX9; ADAMTS6; PLXNA4; DAW1; PDGFB; PPP1R13L; IL1A; CCM2L	not found
GO:0002687	positive regulation of leukocyte migration	ENSG00000006210/ENSG00000160712/ENSG00000049130/ENSG00000112715/ENSG00000136244/ENSG00000164171/ENSG00000169429/ENSG00000106366/ENSG00000115008	0.0024364	0	0	2	CX3CL1; IL6R; KITLG; VEGFA; IL6; ITGA2; CXCL8; SERPINE1; IL1A	not found
GO:0150063	visual system development	ENSG00000128917/ENSG00000138061/ENSG00000181449/ENSG00000112715/ENSG00000204217/ENSG00000005513/ENSG00000130635/ENSG00000122641/ENSG00000184564/ENSG00000125398/ENSG00000117122/ENSG00000104881/ENSG00000111186/ENSG00000153162/ENSG00000154764/ENSG00000178573	0.0024364	0	0	2	DLL4; CYP1B1; SOX2; VEGFA; BMPR2; SOX8; COL5A1; INHBA; SLITRK6; SOX9; MFAP2; PPP1R13L; WNT5B; BMP6; WNT7A; MAF	not found
GO:0030856	regulation of epithelial cell differentiation	ENSG00000168874/ENSG00000143867/ENSG00000129654/ENSG00000112715/ENSG00000125398/ENSG00000106366/ENSG00000118263/ENSG00000153162/ENSG00000100985/ENSG00000115008	0.0024364	0	0	2	ATOH8; OSR1; FOXJ1; VEGFA; SOX9; SERPINE1; KLF7; BMP6; MMP9; IL1A	not found
GO:0043410	positive regulation of MAPK cascade	ENSG00000006210/ENSG00000130513/ENSG00000181449/ENSG00000156427/ENSG00000170075/ENSG00000049130/ENSG00000119986/ENSG00000112715/ENSG00000108691/ENSG00000134830/ENSG00000136244/ENSG00000122641/ENSG00000056558/ENSG00000100311/ENSG00000113578/ENSG00000138623/ENSG00000154764/ENSG00000115008	0.00243705	0	0	2	CX3CL1; GDF15; SOX2; FGF18; GPR37L1; KITLG; AVPI1; VEGFA; CCL2; C5AR2; IL6; INHBA; TRAF1; PDGFB; FGF1; SEMA7A; WNT7A; IL1A	not found
GO:0048880	sensory system development	ENSG00000128917/ENSG00000138061/ENSG00000181449/ENSG00000112715/ENSG00000204217/ENSG00000005513/ENSG00000130635/ENSG00000122641/ENSG00000184564/ENSG00000125398/ENSG00000117122/ENSG00000104881/ENSG00000111186/ENSG00000153162/ENSG00000154764/ENSG00000178573	0.00251544	0	0	2	DLL4; CYP1B1; SOX2; VEGFA; BMPR2; SOX8; COL5A1; INHBA; SLITRK6; SOX9; MFAP2; PPP1R13L; WNT5B; BMP6; WNT7A; MAF	not found
GO:0048732	gland development	ENSG00000138061/ENSG00000181449/ENSG00000163435/ENSG00000069702/ENSG00000154099/ENSG00000169297/ENSG00000118526/ENSG00000163083/ENSG00000107954/ENSG00000112715/ENSG00000019549/ENSG00000136244/ENSG00000164171/ENSG00000125398/ENSG00000128709/ENSG00000113578/ENSG00000213626/ENSG00000159399	0.00261048	0	0	2	CYP1B1; SOX2; ELF3; TGFBR3; DNAAF1; NR0B1; TCF21; INHBB; NEURL1; VEGFA; SNAI2; IL6; ITGA2; SOX9; HOXD9; FGF1; LBH; HK2	not found
GO:0050918	positive chemotaxis	ENSG00000006210/ENSG00000112715/ENSG00000164171/ENSG00000100311/ENSG00000169429/ENSG00000117525	0.00272527	ENSG00000136235/ENSG00000117525/ENSG00000119630/ENSG00000112715/ENSG00000117407/ENSG00000100311	0.0202882	4	CX3CL1; VEGFA; ITGA2; PDGFB; CXCL8; F3	GPNMB; F3; PGF; VEGFA; ARTN; PDGFB
GO:0008406	gonad development	ENSG00000138061/ENSG00000143867/ENSG00000169297/ENSG00000118526/ENSG00000163083/ENSG00000049130/ENSG00000112715/ENSG00000005513/ENSG00000122641/ENSG00000125398/ENSG00000115008/ENSG00000123610	0.00305692	0	0	2	CYP1B1; OSR1; NR0B1; TCF21; INHBB; KITLG; VEGFA; SOX8; INHBA; SOX9; IL1A; TNFAIP6	not found
GO:0001525	angiogenesis	ENSG00000006210/ENSG00000128917/ENSG00000138061/ENSG00000118526/ENSG00000156427/ENSG00000112715/ENSG00000027869/ENSG00000108691/ENSG00000136244/ENSG00000143590/ENSG00000113578/ENSG00000169429/ENSG00000106366/ENSG00000117525/ENSG00000127329/ENSG00000159399/ENSG00000154764/ENSG00000115008/ENSG00000167772/ENSG00000199038	0.00317234	ENSG00000101230/ENSG00000091129/ENSG00000102760/ENSG00000127528/ENSG00000136235/ENSG00000100644/ENSG00000128165/ENSG00000182580/ENSG00000054598/ENSG00000143878/ENSG00000100968/ENSG00000106991/ENSG00000117525/ENSG00000073756/ENSG00000137573/ENSG00000127329/ENSG00000119630/ENSG00000143369/ENSG00000154734/ENSG00000112715/ENSG00000134013/ENSG00000159399/ENSG00000151651/ENSG00000255346/ENSG00000161638…	9.66757e-07	4	CX3CL1; DLL4; CYP1B1; TCF21; FGF18; VEGFA; SH2D2A; CCL2; IL6; EFNA3; FGF1; CXCL8; SERPINE1; F3; PTPRB; HK2; WNT7A; IL1A; ANGPTL4; MIR210	ISM1; NRCAM; RGCC; KLF2; GPNMB; HIF1A; ADM2; EPHB3; FOXC1; RHOB; NFATC4; ENG; F3; PTGS2; SULF1; PTPRB; PGF; ECM1; ADAMTS1; VEGFA; LOXL2; HK2; ADAM8; NOX5; ITGA5; NDNF; EFNA3; CREB3L1; SERPINE1; CSPG4; ADM; APLN; EDN2; ANGPTL4; ACKR3
GO:0072171	mesonephric tubule morphogenesis	ENSG00000143867/ENSG00000118526/ENSG00000112715/ENSG00000005513/ENSG00000128713/ENSG00000125398/ENSG00000113578	0.00317234	0	0	2	OSR1; TCF21; VEGFA; SOX8; HOXD11; SOX9; FGF1	not found
GO:0045137	development of primary sexual characteristics	ENSG00000138061/ENSG00000143867/ENSG00000169297/ENSG00000118526/ENSG00000163083/ENSG00000049130/ENSG00000112715/ENSG00000005513/ENSG00000122641/ENSG00000125398/ENSG00000115008/ENSG00000123610	0.00317234	0	0	2	CYP1B1; OSR1; NR0B1; TCF21; INHBB; KITLG; VEGFA; SOX8; INHBA; SOX9; IL1A; TNFAIP6	not found
GO:0010595	positive regulation of endothelial cell migration	ENSG00000168874/ENSG00000156427/ENSG00000112715/ENSG00000204217/ENSG00000114861/ENSG00000100311/ENSG00000113578/ENSG00000154764/ENSG00000199038	0.00317234	0	0	2	ATOH8; FGF18; VEGFA; BMPR2; FOXP1; PDGFB; FGF1; WNT7A; MIR210	not found
GO:0048514	blood vessel morphogenesis	ENSG00000006210/ENSG00000128917/ENSG00000138061/ENSG00000069702/ENSG00000118526/ENSG00000156427/ENSG00000112715/ENSG00000027869/ENSG00000108691/ENSG00000204217/ENSG00000136244/ENSG00000143590/ENSG00000113578/ENSG00000169429/ENSG00000106366/ENSG00000117525/ENSG00000127329/ENSG00000159399/ENSG00000154764/ENSG00000115008/ENSG00000167772/ENSG00000199038	0.00317234	ENSG00000101230/ENSG00000091129/ENSG00000102760/ENSG00000069702/ENSG00000127528/ENSG00000136235/ENSG00000100644/ENSG00000128165/ENSG00000182580/ENSG00000164120/ENSG00000054598/ENSG00000143878/ENSG00000100968/ENSG00000106991/ENSG00000117525/ENSG00000073756/ENSG00000137573/ENSG00000127329/ENSG00000065534/ENSG00000119630/ENSG00000143369/ENSG00000154734/ENSG00000112715/ENSG00000134013/ENSG00000159399…	8.62733e-08	4	CX3CL1; DLL4; CYP1B1; TGFBR3; TCF21; FGF18; VEGFA; SH2D2A; CCL2; BMPR2; IL6; EFNA3; FGF1; CXCL8; SERPINE1; F3; PTPRB; HK2; WNT7A; IL1A; ANGPTL4; MIR210	ISM1; NRCAM; RGCC; TGFBR3; KLF2; GPNMB; HIF1A; ADM2; EPHB3; HPGD; FOXC1; RHOB; NFATC4; ENG; F3; PTGS2; SULF1; PTPRB; MYLK; PGF; ECM1; ADAMTS1; VEGFA; LOXL2; HK2; ADAM8; NOX5; ITGA5; NDNF; EFEMP2; EFNA3; CREB3L1; LOX; SERPINE1; CSPG4; ADM; APLN; LRP1; EDN2; ANGPTL4; ACKR3
GO:0048545	response to steroid hormone	ENSG00000138061/ENSG00000162009/ENSG00000169297/ENSG00000118526/ENSG00000118515/ENSG00000115548/ENSG00000124225/ENSG00000136244/ENSG00000114861/ENSG00000108821/ENSG00000168209/ENSG00000213626/ENSG00000189143/ENSG00000159167/ENSG00000153162	0.00317234	0	0	2	CYP1B1; SSTR5; NR0B1; TCF21; SGK1; KDM3A; PMEPA1; IL6; FOXP1; COL1A1; DDIT4; LBH; CLDN4; STC1; BMP6	not found
GO:0010594	regulation of endothelial cell migration	ENSG00000128917/ENSG00000168874/ENSG00000156427/ENSG00000112715/ENSG00000204217/ENSG00000114861/ENSG00000100311/ENSG00000113578/ENSG00000159167/ENSG00000154764/ENSG00000199038	0.00317234	0	0	2	DLL4; ATOH8; FGF18; VEGFA; BMPR2; FOXP1; PDGFB; FGF1; STC1; WNT7A; MIR210	not found
GO:0061035	regulation of cartilage development	ENSG00000109705/ENSG00000156427/ENSG00000204217/ENSG00000019549/ENSG00000125398/ENSG00000153162/ENSG00000178573	0.00317234	0	0	2	NKX3-2; FGF18; BMPR2; SNAI2; SOX9; BMP6; MAF	not found
GO:0002688	regulation of leukocyte chemotaxis	ENSG00000160712/ENSG00000112715/ENSG00000108691/ENSG00000134830/ENSG00000136244/ENSG00000169429/ENSG00000106366/ENSG00000123610	0.00317234	0	0	2	IL6R; VEGFA; CCL2; C5AR2; IL6; CXCL8; SERPINE1; TNFAIP6	not found
GO:0001503	ossification	ENSG00000181449/ENSG00000160712/ENSG00000143867/ENSG00000156427/ENSG00000204217/ENSG00000143367/ENSG00000019549/ENSG00000005513/ENSG00000136244/ENSG00000125398/ENSG00000108821/ENSG00000159167/ENSG00000138623/ENSG00000153162/ENSG00000100985/ENSG00000199038/ENSG00000123610	0.00317234	0	0	2	SOX2; IL6R; OSR1; FGF18; BMPR2; TUFT1; SNAI2; SOX8; IL6; SOX9; COL1A1; STC1; SEMA7A; BMP6; MMP9; MIR210; TNFAIP6	not found
GO:0048608	reproductive structure development	ENSG00000138061/ENSG00000143867/ENSG00000169297/ENSG00000118526/ENSG00000163083/ENSG00000049130/ENSG00000112715/ENSG00000005513/ENSG00000122641/ENSG00000125398/ENSG00000153162/ENSG00000154764/ENSG00000115008/ENSG00000123610	0.00317234	0	0	2	CYP1B1; OSR1; NR0B1; TCF21; INHBB; KITLG; VEGFA; SOX8; INHBA; SOX9; BMP6; WNT7A; IL1A; TNFAIP6	not found
GO:0048568	embryonic organ development	ENSG00000100628/ENSG00000109705/ENSG00000143867/ENSG00000154099/ENSG00000118526/ENSG00000049130/ENSG00000112715/ENSG00000184564/ENSG00000125398/ENSG00000128710/ENSG00000221866/ENSG00000128709/ENSG00000100311/ENSG00000169429/ENSG00000117122/ENSG00000104881/ENSG00000112559/ENSG00000174343	0.00317234	0	0	2	ASB2; NKX3-2; OSR1; DNAAF1; TCF21; KITLG; VEGFA; SLITRK6; SOX9; HOXD10; PLXNA4; HOXD9; PDGFB; CXCL8; MFAP2; PPP1R13L; MDFI; CHRNA9	not found
GO:0048705	skeletal system morphogenesis	ENSG00000109705/ENSG00000143867/ENSG00000156427/ENSG00000204217/ENSG00000125398/ENSG00000128710/ENSG00000108821/ENSG00000128709/ENSG00000159167/ENSG00000112559/ENSG00000153162/ENSG00000154764	0.00317234	0	0	2	NKX3-2; OSR1; FGF18; BMPR2; SOX9; HOXD10; COL1A1; HOXD9; STC1; MDFI; BMP6; WNT7A	not found
GO:0007389	pattern specification process	ENSG00000128917/ENSG00000100628/ENSG00000109705/ENSG00000143867/ENSG00000154099/ENSG00000175197/ENSG00000129654/ENSG00000204217/ENSG00000225950/ENSG00000128713/ENSG00000128710/ENSG00000134107/ENSG00000123977/ENSG00000128709/ENSG00000113578/ENSG00000159167/ENSG00000112559/ENSG00000154764	0.00333887	0	0	2	DLL4; ASB2; NKX3-2; OSR1; DNAAF1; DDIT3; FOXJ1; BMPR2; NTF4; HOXD11; HOXD10; BHLHE40; DAW1; HOXD9; FGF1; STC1; MDFI; WNT7A	not found
GO:0061458	reproductive system development	ENSG00000138061/ENSG00000143867/ENSG00000169297/ENSG00000118526/ENSG00000163083/ENSG00000049130/ENSG00000112715/ENSG00000005513/ENSG00000122641/ENSG00000125398/ENSG00000153162/ENSG00000154764/ENSG00000115008/ENSG00000123610	0.00345466	0	0	2	CYP1B1; OSR1; NR0B1; TCF21; INHBB; KITLG; VEGFA; SOX8; INHBA; SOX9; BMP6; WNT7A; IL1A; TNFAIP6	not found
GO:0050767	regulation of neurogenesis	ENSG00000006210/ENSG00000128917/ENSG00000107954/ENSG00000170075/ENSG00000112715/ENSG00000204217/ENSG00000177169/ENSG00000005513/ENSG00000185033/ENSG00000134259/ENSG00000136244/ENSG00000148826/ENSG00000221866/ENSG00000134107/ENSG00000138623/ENSG00000154764	0.00379983	0	0	2	CX3CL1; DLL4; NEURL1; GPR37L1; VEGFA; BMPR2; ULK1; SOX8; SEMA4B; NGF; IL6; NKX6-2; PLXNA4; BHLHE40; SEMA7A; WNT7A	not found
GO:0048841	regulation of axon extension involved in axon guidance	ENSG00000112715/ENSG00000204217/ENSG00000185033/ENSG00000221866/ENSG00000138623	0.00379983	0	0	2	VEGFA; BMPR2; SEMA4B; PLXNA4; SEMA7A	not found
GO:0007162	negative regulation of cell adhesion	ENSG00000006210/ENSG00000138061/ENSG00000129654/ENSG00000120217/ENSG00000197646/ENSG00000112715/ENSG00000167080/ENSG00000103647/ENSG00000019549/ENSG00000221866/ENSG00000108821/ENSG00000106366/ENSG00000153162	0.00387001	0	0	2	CX3CL1; CYP1B1; FOXJ1; CD274; PDCD1LG2; VEGFA; B4GALNT2; CORO2B; SNAI2; PLXNA4; COL1A1; SERPINE1; BMP6	not found
GO:0001657	ureteric bud development	ENSG00000143867/ENSG00000118526/ENSG00000129654/ENSG00000112715/ENSG00000005513/ENSG00000128713/ENSG00000125398/ENSG00000113578	0.00387001	0	0	2	OSR1; TCF21; FOXJ1; VEGFA; SOX8; HOXD11; SOX9; FGF1	not found
GO:0060993	kidney morphogenesis	ENSG00000143867/ENSG00000118526/ENSG00000129654/ENSG00000112715/ENSG00000005513/ENSG00000128713/ENSG00000125398/ENSG00000113578	0.00387001	0	0	2	OSR1; TCF21; FOXJ1; VEGFA; SOX8; HOXD11; SOX9; FGF1	not found
GO:0060326	cell chemotaxis	ENSG00000006210/ENSG00000160712/ENSG00000156427/ENSG00000112715/ENSG00000108691/ENSG00000134830/ENSG00000136244/ENSG00000100311/ENSG00000113578/ENSG00000169429/ENSG00000106366/ENSG00000123610	0.00387001	ENSG00000160255/ENSG00000183049/ENSG00000171680/ENSG00000120129/ENSG00000119630/ENSG00000112715/ENSG00000035664/ENSG00000151651/ENSG00000113083/ENSG00000106366/ENSG00000100311/ENSG00000124731/ENSG00000127129/ENSG00000144476	0.0195735	4	CX3CL1; IL6R; FGF18; VEGFA; CCL2; C5AR2; IL6; PDGFB; FGF1; CXCL8; SERPINE1; TNFAIP6	ITGB2; CAMK1D; PLEKHG5; DUSP1; PGF; VEGFA; DAPK2; ADAM8; LOX; SERPINE1; PDGFB; TREM1; EDN2; ACKR3
GO:0046661	male sex differentiation	ENSG00000138061/ENSG00000169297/ENSG00000118526/ENSG00000163083/ENSG00000049130/ENSG00000005513/ENSG00000122641/ENSG00000125398/ENSG00000153162/ENSG00000115008	0.00391905	0	0	2	CYP1B1; NR0B1; TCF21; INHBB; KITLG; SOX8; INHBA; SOX9; BMP6; IL1A	not found
GO:0006334	nucleosome assembly	ENSG00000186310/ENSG00000186462/ENSG00000125398/ENSG00000274641/ENSG00000278705/ENSG00000124575/ENSG00000278588/ENSG00000275126	0.00391905	0	0	2	NAP1L3; NAP1L2; SOX9; HIST1H2BO; HIST1H4B; HIST1H1D; HIST1H2BI; HIST1H4L	not found
GO:0072163	mesonephric epithelium development	ENSG00000143867/ENSG00000118526/ENSG00000129654/ENSG00000112715/ENSG00000005513/ENSG00000128713/ENSG00000125398/ENSG00000113578	0.00391905	0	0	2	OSR1; TCF21; FOXJ1; VEGFA; SOX8; HOXD11; SOX9; FGF1	not found
GO:0072164	mesonephric tubule development	ENSG00000143867/ENSG00000118526/ENSG00000129654/ENSG00000112715/ENSG00000005513/ENSG00000128713/ENSG00000125398/ENSG00000113578	0.00391905	0	0	2	OSR1; TCF21; FOXJ1; VEGFA; SOX8; HOXD11; SOX9; FGF1	not found
GO:0035270	endocrine system development	ENSG00000138061/ENSG00000181449/ENSG00000160712/ENSG00000169297/ENSG00000163083/ENSG00000136244/ENSG00000148826/ENSG00000125398/ENSG00000153162	0.00391905	0	0	2	CYP1B1; SOX2; IL6R; NR0B1; INHBB; IL6; NKX6-2; SOX9; BMP6	not found
GO:0032330	regulation of chondrocyte differentiation	ENSG00000109705/ENSG00000156427/ENSG00000019549/ENSG00000125398/ENSG00000153162/ENSG00000178573	0.00400707	0	0	2	NKX3-2; FGF18; SNAI2; SOX9; BMP6; MAF	not found
GO:0001823	mesonephros development	ENSG00000143867/ENSG00000118526/ENSG00000129654/ENSG00000112715/ENSG00000005513/ENSG00000128713/ENSG00000125398/ENSG00000113578	0.00400707	0	0	2	OSR1; TCF21; FOXJ1; VEGFA; SOX8; HOXD11; SOX9; FGF1	not found
GO:0031016	pancreas development	ENSG00000109705/ENSG00000160712/ENSG00000154099/ENSG00000136244/ENSG00000148826/ENSG00000125398/ENSG00000153162	0.00400707	0	0	2	NKX3-2; IL6R; DNAAF1; IL6; NKX6-2; SOX9; BMP6	not found
GO:0060395	SMAD protein signal transduction	ENSG00000130513/ENSG00000168874/ENSG00000163083/ENSG00000204217/ENSG00000122641/ENSG00000115221/ENSG00000153162	0.00400707	0	0	2	GDF15; ATOH8; INHBB; BMPR2; INHBA; ITGB6; BMP6	not found
GO:0072078	nephron tubule morphogenesis	ENSG00000143867/ENSG00000118526/ENSG00000112715/ENSG00000005513/ENSG00000128713/ENSG00000125398/ENSG00000113578	0.00400707	0	0	2	OSR1; TCF21; VEGFA; SOX8; HOXD11; SOX9; FGF1	not found
GO:0060537	muscle tissue development	ENSG00000128917/ENSG00000108924/ENSG00000100628/ENSG00000069702/ENSG00000143867/ENSG00000118526/ENSG00000125772/ENSG00000161270/ENSG00000107954/ENSG00000112715/ENSG00000005513/ENSG00000114861/ENSG00000125398/ENSG00000128710/ENSG00000128709/ENSG00000104881	0.00415675	0	0	2	DLL4; HLF; ASB2; TGFBR3; OSR1; TCF21; GPCPD1; NPHS1; NEURL1; VEGFA; SOX8; FOXP1; SOX9; HOXD10; HOXD9; PPP1R13L	not found
GO:0045165	cell fate commitment	ENSG00000128917/ENSG00000181449/ENSG00000160712/ENSG00000004848/ENSG00000225950/ENSG00000005513/ENSG00000136244/ENSG00000148826/ENSG00000125398/ENSG00000128710/ENSG00000111186/ENSG00000154764	0.00423076	0	0	2	DLL4; SOX2; IL6R; ARX; NTF4; SOX8; IL6; NKX6-2; SOX9; HOXD10; WNT5B; WNT7A	not found
GO:0050927	positive regulation of positive chemotaxis	ENSG00000112715/ENSG00000164171/ENSG00000169429/ENSG00000117525	0.00423076	ENSG00000117525/ENSG00000119630/ENSG00000112715/ENSG00000117407	0.0224004	4	VEGFA; ITGA2; CXCL8; F3	F3; PGF; VEGFA; ARTN
GO:0001822	kidney development	ENSG00000160712/ENSG00000143867/ENSG00000118526/ENSG00000161270/ENSG00000129654/ENSG00000112715/ENSG00000005513/ENSG00000128713/ENSG00000125398/ENSG00000049192/ENSG00000100311/ENSG00000113578/ENSG00000153162/ENSG00000100985	0.00443932	0	0	2	IL6R; OSR1; TCF21; NPHS1; FOXJ1; VEGFA; SOX8; HOXD11; SOX9; ADAMTS6; PDGFB; FGF1; BMP6; MMP9	not found
GO:0030595	leukocyte chemotaxis	ENSG00000006210/ENSG00000160712/ENSG00000112715/ENSG00000108691/ENSG00000134830/ENSG00000136244/ENSG00000100311/ENSG00000169429/ENSG00000106366/ENSG00000123610	0.00451027	ENSG00000160255/ENSG00000183049/ENSG00000120129/ENSG00000119630/ENSG00000112715/ENSG00000035664/ENSG00000151651/ENSG00000106366/ENSG00000100311/ENSG00000124731/ENSG00000127129	0.0296686	4	CX3CL1; IL6R; VEGFA; CCL2; C5AR2; IL6; PDGFB; CXCL8; SERPINE1; TNFAIP6	ITGB2; CAMK1D; DUSP1; PGF; VEGFA; DAPK2; ADAM8; SERPINE1; PDGFB; TREM1; EDN2
GO:0061333	renal tubule morphogenesis	ENSG00000143867/ENSG00000118526/ENSG00000112715/ENSG00000005513/ENSG00000128713/ENSG00000125398/ENSG00000113578	0.00451027	0	0	2	OSR1; TCF21; VEGFA; SOX8; HOXD11; SOX9; FGF1	not found
GO:0072088	nephron epithelium morphogenesis	ENSG00000143867/ENSG00000118526/ENSG00000112715/ENSG00000005513/ENSG00000128713/ENSG00000125398/ENSG00000113578	0.00451027	0	0	2	OSR1; TCF21; VEGFA; SOX8; HOXD11; SOX9; FGF1	not found
GO:0060350	endochondral bone morphogenesis	ENSG00000156427/ENSG00000204217/ENSG00000125398/ENSG00000108821/ENSG00000159167/ENSG00000153162	0.00454871	0	0	2	FGF18; BMPR2; SOX9; COL1A1; STC1; BMP6	not found
GO:0001649	osteoblast differentiation	ENSG00000181449/ENSG00000160712/ENSG00000204217/ENSG00000019549/ENSG00000005513/ENSG00000136244/ENSG00000125398/ENSG00000108821/ENSG00000138623/ENSG00000153162/ENSG00000199038/ENSG00000123610	0.00456032	0	0	2	SOX2; IL6R; BMPR2; SNAI2; SOX8; IL6; SOX9; COL1A1; SEMA7A; BMP6; MIR210; TNFAIP6	not found
GO:0045765	regulation of angiogenesis	ENSG00000138061/ENSG00000156427/ENSG00000112715/ENSG00000136244/ENSG00000143590/ENSG00000113578/ENSG00000169429/ENSG00000106366/ENSG00000117525/ENSG00000159399/ENSG00000115008/ENSG00000167772/ENSG00000199038	0.00462018	ENSG00000101230/ENSG00000102760/ENSG00000127528/ENSG00000136235/ENSG00000100644/ENSG00000128165/ENSG00000054598/ENSG00000143878/ENSG00000106991/ENSG00000117525/ENSG00000137573/ENSG00000119630/ENSG00000143369/ENSG00000154734/ENSG00000112715/ENSG00000159399/ENSG00000161638/ENSG00000143590/ENSG00000157613/ENSG00000106366/ENSG00000148926/ENSG00000167772	3.3481e-05	4	CYP1B1; FGF18; VEGFA; IL6; EFNA3; FGF1; CXCL8; SERPINE1; F3; HK2; IL1A; ANGPTL4; MIR210	ISM1; RGCC; KLF2; GPNMB; HIF1A; ADM2; FOXC1; RHOB; ENG; F3; SULF1; PGF; ECM1; ADAMTS1; VEGFA; HK2; ITGA5; EFNA3; CREB3L1; SERPINE1; ADM; ANGPTL4
GO:0048846	axon extension involved in axon guidance	ENSG00000112715/ENSG00000204217/ENSG00000185033/ENSG00000221866/ENSG00000138623	0.00467189	0	0	2	VEGFA; BMPR2; SEMA4B; PLXNA4; SEMA7A	not found
GO:1902284	neuron projection extension involved in neuron projection guidance	ENSG00000112715/ENSG00000204217/ENSG00000185033/ENSG00000221866/ENSG00000138623	0.00467189	0	0	2	VEGFA; BMPR2; SEMA4B; PLXNA4; SEMA7A	not found
GO:0045664	regulation of neuron differentiation	ENSG00000181449/ENSG00000170075/ENSG00000186462/ENSG00000225950/ENSG00000005513/ENSG00000134259/ENSG00000125398/ENSG00000143590/ENSG00000213859/ENSG00000153162	0.00467189	0	0	2	SOX2; GPR37L1; NAP1L2; NTF4; SOX8; NGF; SOX9; EFNA3; KCTD11; BMP6	not found
GO:0007411	axon guidance	ENSG00000121454/ENSG00000004848/ENSG00000099617/ENSG00000112715/ENSG00000085552/ENSG00000204217/ENSG00000185033/ENSG00000221866/ENSG00000143590/ENSG00000118263/ENSG00000138623/ENSG00000058085	0.00473089	0	0	2	LHX4; ARX; EFNA2; VEGFA; IGSF9; BMPR2; SEMA4B; PLXNA4; EFNA3; KLF7; SEMA7A; LAMC2	not found
GO:0050926	regulation of positive chemotaxis	ENSG00000112715/ENSG00000164171/ENSG00000169429/ENSG00000117525	0.00473089	ENSG00000117525/ENSG00000119630/ENSG00000112715/ENSG00000117407	0.0224004	4	VEGFA; ITGA2; CXCL8; F3	F3; PGF; VEGFA; ARTN
GO:0071222	cellular response to lipopolysaccharide	ENSG00000006210/ENSG00000162892/ENSG00000120217/ENSG00000197646/ENSG00000108691/ENSG00000136244/ENSG00000169429/ENSG00000106366/ENSG00000153162/ENSG00000115008	0.00473089	0	0	2	CX3CL1; IL24; CD274; PDCD1LG2; CCL2; IL6; CXCL8; SERPINE1; BMP6; IL1A	not found
GO:0097485	neuron projection guidance	ENSG00000121454/ENSG00000004848/ENSG00000099617/ENSG00000112715/ENSG00000085552/ENSG00000204217/ENSG00000185033/ENSG00000221866/ENSG00000143590/ENSG00000118263/ENSG00000138623/ENSG00000058085	0.00473089	0	0	2	LHX4; ARX; EFNA2; VEGFA; IGSF9; BMPR2; SEMA4B; PLXNA4; EFNA3; KLF7; SEMA7A; LAMC2	not found
GO:1901342	regulation of vasculature development	ENSG00000138061/ENSG00000156427/ENSG00000112715/ENSG00000136244/ENSG00000143590/ENSG00000113578/ENSG00000169429/ENSG00000106366/ENSG00000117525/ENSG00000159399/ENSG00000115008/ENSG00000167772/ENSG00000199038	0.00473089	ENSG00000101230/ENSG00000102760/ENSG00000127528/ENSG00000136235/ENSG00000100644/ENSG00000128165/ENSG00000054598/ENSG00000143878/ENSG00000106991/ENSG00000117525/ENSG00000137573/ENSG00000119630/ENSG00000143369/ENSG00000154734/ENSG00000112715/ENSG00000159399/ENSG00000161638/ENSG00000143590/ENSG00000157613/ENSG00000106366/ENSG00000148926/ENSG00000167772	3.61236e-05	4	CYP1B1; FGF18; VEGFA; IL6; EFNA3; FGF1; CXCL8; SERPINE1; F3; HK2; IL1A; ANGPTL4; MIR210	ISM1; RGCC; KLF2; GPNMB; HIF1A; ADM2; FOXC1; RHOB; ENG; F3; SULF1; PGF; ECM1; ADAMTS1; VEGFA; HK2; ITGA5; EFNA3; CREB3L1; SERPINE1; ADM; ANGPTL4
GO:0007422	peripheral nervous system development	ENSG00000169247/ENSG00000225950/ENSG00000005513/ENSG00000134259/ENSG00000128710/ENSG00000221866/ENSG00000128709	0.00473089	0	0	2	SH3TC2; NTF4; SOX8; NGF; HOXD10; PLXNA4; HOXD9	not found
GO:0072028	nephron morphogenesis	ENSG00000143867/ENSG00000118526/ENSG00000112715/ENSG00000005513/ENSG00000128713/ENSG00000125398/ENSG00000113578	0.00473089	0	0	2	OSR1; TCF21; VEGFA; SOX8; HOXD11; SOX9; FGF1	not found
GO:0072001	renal system development	ENSG00000160712/ENSG00000143867/ENSG00000118526/ENSG00000161270/ENSG00000129654/ENSG00000112715/ENSG00000005513/ENSG00000128713/ENSG00000125398/ENSG00000049192/ENSG00000100311/ENSG00000113578/ENSG00000153162/ENSG00000100985	0.00473089	0	0	2	IL6R; OSR1; TCF21; NPHS1; FOXJ1; VEGFA; SOX8; HOXD11; SOX9; ADAMTS6; PDGFB; FGF1; BMP6; MMP9	not found
GO:0061005	cell differentiation involved in kidney development	ENSG00000143867/ENSG00000118526/ENSG00000161270/ENSG00000129654/ENSG00000100311/ENSG00000100985	0.00499219	0	0	2	OSR1; TCF21; NPHS1; FOXJ1; PDGFB; MMP9	not found
GO:0008584	male gonad development	ENSG00000138061/ENSG00000169297/ENSG00000118526/ENSG00000163083/ENSG00000049130/ENSG00000005513/ENSG00000122641/ENSG00000125398/ENSG00000115008	0.00499219	0	0	2	CYP1B1; NR0B1; TCF21; INHBB; KITLG; SOX8; INHBA; SOX9; IL1A	not found
GO:0071216	cellular response to biotic stimulus	ENSG00000006210/ENSG00000175197/ENSG00000162892/ENSG00000120217/ENSG00000197646/ENSG00000108691/ENSG00000136244/ENSG00000169429/ENSG00000106366/ENSG00000153162/ENSG00000115008	0.00516074	0	0	2	CX3CL1; DDIT3; IL24; CD274; PDCD1LG2; CCL2; IL6; CXCL8; SERPINE1; BMP6; IL1A	not found
GO:0051960	regulation of nervous system development	ENSG00000006210/ENSG00000128917/ENSG00000107954/ENSG00000170075/ENSG00000112715/ENSG00000204217/ENSG00000177169/ENSG00000005513/ENSG00000185033/ENSG00000134259/ENSG00000136244/ENSG00000148826/ENSG00000184564/ENSG00000221866/ENSG00000134107/ENSG00000138623/ENSG00000154764	0.00516831	0	0	2	CX3CL1; DLL4; NEURL1; GPR37L1; VEGFA; BMPR2; ULK1; SOX8; SEMA4B; NGF; IL6; NKX6-2; SLITRK6; PLXNA4; BHLHE40; SEMA7A; WNT7A	not found
GO:0046546	development of primary male sexual characteristics	ENSG00000138061/ENSG00000169297/ENSG00000118526/ENSG00000163083/ENSG00000049130/ENSG00000005513/ENSG00000122641/ENSG00000125398/ENSG00000115008	0.00518557	0	0	2	CYP1B1; NR0B1; TCF21; INHBB; KITLG; SOX8; INHBA; SOX9; IL1A	not found
GO:0003007	heart morphogenesis	ENSG00000128917/ENSG00000100628/ENSG00000069702/ENSG00000154099/ENSG00000203867/ENSG00000112715/ENSG00000204217/ENSG00000019549/ENSG00000130635/ENSG00000125398/ENSG00000104881/ENSG00000101331	0.00552149	0	0	2	DLL4; ASB2; TGFBR3; DNAAF1; RBM20; VEGFA; BMPR2; SNAI2; COL5A1; SOX9; PPP1R13L; CCM2L	not found
GO:0072210	metanephric nephron development	ENSG00000143867/ENSG00000118526/ENSG00000005513/ENSG00000125398/ENSG00000100311	0.00552149	0	0	2	OSR1; TCF21; SOX8; SOX9; PDGFB	not found
GO:0072073	kidney epithelium development	ENSG00000143867/ENSG00000118526/ENSG00000161270/ENSG00000129654/ENSG00000112715/ENSG00000005513/ENSG00000128713/ENSG00000125398/ENSG00000113578	0.00575332	0	0	2	OSR1; TCF21; NPHS1; FOXJ1; VEGFA; SOX8; HOXD11; SOX9; FGF1	not found
GO:0071219	cellular response to molecule of bacterial origin	ENSG00000006210/ENSG00000162892/ENSG00000120217/ENSG00000197646/ENSG00000108691/ENSG00000136244/ENSG00000169429/ENSG00000106366/ENSG00000153162/ENSG00000115008	0.00595217	0	0	2	CX3CL1; IL24; CD274; PDCD1LG2; CCL2; IL6; CXCL8; SERPINE1; BMP6; IL1A	not found
GO:0007409	axonogenesis	ENSG00000121454/ENSG00000004848/ENSG00000099617/ENSG00000112715/ENSG00000085552/ENSG00000204217/ENSG00000177169/ENSG00000185033/ENSG00000134259/ENSG00000184564/ENSG00000221866/ENSG00000171246/ENSG00000143590/ENSG00000118263/ENSG00000138623/ENSG00000058085/ENSG00000154764	0.00595693	0	0	2	LHX4; ARX; EFNA2; VEGFA; IGSF9; BMPR2; ULK1; SEMA4B; NGF; SLITRK6; PLXNA4; NPTX1; EFNA3; KLF7; SEMA7A; LAMC2; WNT7A	not found
GO:0048762	mesenchymal cell differentiation	ENSG00000069702/ENSG00000143867/ENSG00000118526/ENSG00000049130/ENSG00000019549/ENSG00000005513/ENSG00000185033/ENSG00000136244/ENSG00000125398/ENSG00000108821/ENSG00000168675/ENSG00000138623	0.00611585	0	0	2	TGFBR3; OSR1; TCF21; KITLG; SNAI2; SOX8; SEMA4B; IL6; SOX9; COL1A1; LDLRAD4; SEMA7A	not found
GO:0001658	branching involved in ureteric bud morphogenesis	ENSG00000118526/ENSG00000112715/ENSG00000005513/ENSG00000128713/ENSG00000125398/ENSG00000113578	0.00639642	0	0	2	TCF21; VEGFA; SOX8; HOXD11; SOX9; FGF1	not found
GO:0048661	positive regulation of smooth muscle cell proliferation	ENSG00000006210/ENSG00000160712/ENSG00000136244/ENSG00000114861/ENSG00000164171/ENSG00000100311/ENSG00000100985	0.00661257	0	0	2	CX3CL1; IL6R; IL6; FOXP1; ITGA2; PDGFB; MMP9	not found
GO:0042063	gliogenesis	ENSG00000168539/ENSG00000006210/ENSG00000181449/ENSG00000169247/ENSG00000170075/ENSG00000184845/ENSG00000108691/ENSG00000005513/ENSG00000136244/ENSG00000148826/ENSG00000125398/ENSG00000127329/ENSG00000134198	0.00661578	0	0	2	CHRM1; CX3CL1; SOX2; SH3TC2; GPR37L1; DRD1; CCL2; SOX8; IL6; NKX6-2; SOX9; PTPRB; TSPAN2	not found
GO:0071383	cellular response to steroid hormone stimulus	ENSG00000138061/ENSG00000162009/ENSG00000169297/ENSG00000118526/ENSG00000118515/ENSG00000115548/ENSG00000124225/ENSG00000114861/ENSG00000168209/ENSG00000213626/ENSG00000159167	0.00661578	0	0	2	CYP1B1; SSTR5; NR0B1; TCF21; SGK1; KDM3A; PMEPA1; FOXP1; DDIT4; LBH; STC1	not found
GO:0009611	response to wounding	ENSG00000006210/ENSG00000181449/ENSG00000175197/ENSG00000163083/ENSG00000162892/ENSG00000112715/ENSG00000136244/ENSG00000130635/ENSG00000115221/ENSG00000164171/ENSG00000108821/ENSG00000100311/ENSG00000113578/ENSG00000106366/ENSG00000117525/ENSG00000189143/ENSG00000111186/ENSG00000154764/ENSG00000115008	0.00662808	ENSG00000181449/ENSG00000153208/ENSG00000100644/ENSG00000105825/ENSG00000136869/ENSG00000102934/ENSG00000162407/ENSG00000182866/ENSG00000104368/ENSG00000181104/ENSG00000117525/ENSG00000167601/ENSG00000176171/ENSG00000064201/ENSG00000010310/ENSG00000065534/ENSG00000132470/ENSG00000054179/ENSG00000112715/ENSG00000074660/ENSG00000161638/ENSG00000173376/ENSG00000113083/ENSG00000106366/ENSG00000100311…	0.00503463	4	CX3CL1; SOX2; DDIT3; INHBB; IL24; VEGFA; IL6; COL5A1; ITGB6; ITGA2; COL1A1; PDGFB; FGF1; SERPINE1; F3; CLDN4; WNT5B; WNT7A; IL1A	SOX2; MERTK; HIF1A; TFPI2; TLR4; PLLP; PPAP2B; LCK; PLAT; F2R; F3; AXL; BNIP3; TSPAN32; GIPR; MYLK; ITGB4; ENTPD2; VEGFA; SCARF1; ITGA5; NDNF; LOX; SERPINE1; PDGFB; KRT6A; ADM; ANXA8
GO:0061564	axon development	ENSG00000121454/ENSG00000004848/ENSG00000099617/ENSG00000112715/ENSG00000085552/ENSG00000204217/ENSG00000177169/ENSG00000185033/ENSG00000134259/ENSG00000184564/ENSG00000221866/ENSG00000171246/ENSG00000143590/ENSG00000118263/ENSG00000138623/ENSG00000058085/ENSG00000134198/ENSG00000154764	0.00674677	0	0	2	LHX4; ARX; EFNA2; VEGFA; IGSF9; BMPR2; ULK1; SEMA4B; NGF; SLITRK6; PLXNA4; NPTX1; EFNA3; KLF7; SEMA7A; LAMC2; TSPAN2; WNT7A	not found
GO:0060284	regulation of cell development	ENSG00000006210/ENSG00000128917/ENSG00000107954/ENSG00000170075/ENSG00000112715/ENSG00000204217/ENSG00000177169/ENSG00000005513/ENSG00000185033/ENSG00000134259/ENSG00000136244/ENSG00000148826/ENSG00000221866/ENSG00000134107/ENSG00000169594/ENSG00000138623/ENSG00000154764/ENSG00000115008	0.00685107	0	0	2	CX3CL1; DLL4; NEURL1; GPR37L1; VEGFA; BMPR2; ULK1; SOX8; SEMA4B; NGF; IL6; NKX6-2; PLXNA4; BHLHE40; BNC1; SEMA7A; WNT7A; IL1A	not found
GO:0048864	stem cell development	ENSG00000049130/ENSG00000019549/ENSG00000005513/ENSG00000185033/ENSG00000125398/ENSG00000138623/ENSG00000154764	0.00685107	0	0	2	KITLG; SNAI2; SOX8; SEMA4B; SOX9; SEMA7A; WNT7A	not found
GO:0050731	positive regulation of peptidyl-tyrosine phosphorylation	ENSG00000175920/ENSG00000160712/ENSG00000107954/ENSG00000049130/ENSG00000162892/ENSG00000112715/ENSG00000136244/ENSG00000100311/ENSG00000153162	0.0071135	0	0	2	DOK7; IL6R; NEURL1; KITLG; IL24; VEGFA; IL6; PDGFB; BMP6	not found
GO:0042060	wound healing	ENSG00000006210/ENSG00000162892/ENSG00000112715/ENSG00000136244/ENSG00000130635/ENSG00000115221/ENSG00000164171/ENSG00000108821/ENSG00000100311/ENSG00000113578/ENSG00000106366/ENSG00000117525/ENSG00000189143/ENSG00000111186/ENSG00000154764/ENSG00000115008	0.00738071	ENSG00000153208/ENSG00000100644/ENSG00000105825/ENSG00000136869/ENSG00000162407/ENSG00000182866/ENSG00000104368/ENSG00000181104/ENSG00000117525/ENSG00000167601/ENSG00000064201/ENSG00000065534/ENSG00000054179/ENSG00000112715/ENSG00000161638/ENSG00000173376/ENSG00000113083/ENSG00000106366/ENSG00000100311/ENSG00000205420/ENSG00000265190	0.0224004	4	CX3CL1; IL24; VEGFA; IL6; COL5A1; ITGB6; ITGA2; COL1A1; PDGFB; FGF1; SERPINE1; F3; CLDN4; WNT5B; WNT7A; IL1A	MERTK; HIF1A; TFPI2; TLR4; PPAP2B; LCK; PLAT; F2R; F3; AXL; TSPAN32; MYLK; ENTPD2; VEGFA; ITGA5; NDNF; LOX; SERPINE1; PDGFB; KRT6A; ANXA8
GO:0048659	smooth muscle cell proliferation	ENSG00000006210/ENSG00000160712/ENSG00000175197/ENSG00000204217/ENSG00000136244/ENSG00000114861/ENSG00000164171/ENSG00000100311/ENSG00000100985	0.00744106	ENSG00000109819/ENSG00000136869/ENSG00000164120/ENSG00000100985/ENSG00000073756/ENSG00000154734/ENSG00000172638/ENSG00000169403/ENSG00000100311/ENSG00000171388/ENSG00000146674	0.0172946	4	CX3CL1; IL6R; DDIT3; BMPR2; IL6; FOXP1; ITGA2; PDGFB; MMP9	PPARGC1A; TLR4; HPGD; MMP9; PTGS2; ADAMTS1; EFEMP2; PTAFR; PDGFB; APLN; IGFBP3
GO:0001501	skeletal system development	ENSG00000109705/ENSG00000143867/ENSG00000156427/ENSG00000204217/ENSG00000019549/ENSG00000114861/ENSG00000115221/ENSG00000125398/ENSG00000128710/ENSG00000108821/ENSG00000128709/ENSG00000159167/ENSG00000111186/ENSG00000112559/ENSG00000153162/ENSG00000100985/ENSG00000154764/ENSG00000178573	0.00767744	ENSG00000100644/ENSG00000121039/ENSG00000162496/ENSG00000054598/ENSG00000072840/ENSG00000106991/ENSG00000204335/ENSG00000100985/ENSG00000043039/ENSG00000183018/ENSG00000143387/ENSG00000184916/ENSG00000137573/ENSG00000125629/ENSG00000143369/ENSG00000181652/ENSG00000134013/ENSG00000177706/ENSG00000197467/ENSG00000127578/ENSG00000113083/ENSG00000159167	0.0387058	4	NKX3-2; OSR1; FGF18; BMPR2; SNAI2; FOXP1; ITGB6; SOX9; HOXD10; COL1A1; HOXD9; STC1; WNT5B; MDFI; BMP6; MMP9; WNT7A; MAF	HIF1A; RDH10; DHRS3; FOXC1; EVC; ENG; SP5; MMP9; BARX2; SPNS2; CTSK; JAG2; SULF1; INSIG2; ECM1; ATG9B; LOXL2; FAM20C; COL13A1; WFIKKN1; LOX; STC1
GO:0060485	mesenchyme development	ENSG00000069702/ENSG00000143867/ENSG00000118526/ENSG00000049130/ENSG00000204217/ENSG00000019549/ENSG00000005513/ENSG00000185033/ENSG00000136244/ENSG00000125398/ENSG00000108821/ENSG00000168675/ENSG00000138623	0.00810898	0	0	2	TGFBR3; OSR1; TCF21; KITLG; BMPR2; SNAI2; SOX8; SEMA4B; IL6; SOX9; COL1A1; LDLRAD4; SEMA7A	not found
GO:0010862	positive regulation of pathway-restricted SMAD protein phosphorylation	ENSG00000130513/ENSG00000163083/ENSG00000204217/ENSG00000122641/ENSG00000153162	0.00845468	0	0	2	GDF15; INHBB; BMPR2; INHBA; BMP6	not found
GO:0030857	negative regulation of epithelial cell differentiation	ENSG00000143867/ENSG00000112715/ENSG00000125398/ENSG00000100985/ENSG00000115008	0.00845468	0	0	2	OSR1; VEGFA; SOX9; MMP9; IL1A	not found
GO:0001666	response to hypoxia	ENSG00000069702/ENSG00000137449/ENSG00000112715/ENSG00000164171/ENSG00000168209/ENSG00000129521/ENSG00000152256/ENSG00000159167/ENSG00000159399/ENSG00000115008/ENSG00000167772/ENSG00000107159/ENSG00000199038	0.00857309	ENSG00000102760/ENSG00000069702/ENSG00000100644/ENSG00000165272/ENSG00000197930/ENSG00000172379/ENSG00000120868/ENSG00000104368/ENSG00000135245/ENSG00000176171/ENSG00000104765/ENSG00000114023/ENSG00000073756/ENSG00000119630/ENSG00000112715/ENSG00000162433/ENSG00000152256/ENSG00000134013/ENSG00000159399/ENSG00000151651/ENSG00000198125/ENSG00000180176/ENSG00000173376/ENSG00000129521/ENSG00000148926…	1.90216e-08	4	TGFBR3; CPEB2; VEGFA; ITGA2; DDIT4; EGLN3; PDK1; STC1; HK2; IL1A; ANGPTL4; CA9; MIR210	RGCC; TGFBR3; HIF1A; AQP3; ERO1L; ARNT2; APAF1; PLAT; HILPDA; BNIP3; BNIP3L; FAM162A; PTGS2; PGF; VEGFA; AK4; PDK1; LOXL2; HK2; ADAM8; MB; TH; NDNF; EGLN3; ADM; DDIT4; NDRG1; ANGPTL4; STC1; CA9
GO:0032677	regulation of interleukin-8 production	ENSG00000175197/ENSG00000134830/ENSG00000136244/ENSG00000106366/ENSG00000187554/ENSG00000117525	0.00857673	0	0	2	DDIT3; C5AR2; IL6; SERPINE1; TLR5; F3	not found
GO:0003002	regionalization	ENSG00000128917/ENSG00000143867/ENSG00000154099/ENSG00000175197/ENSG00000129654/ENSG00000204217/ENSG00000225950/ENSG00000128713/ENSG00000128710/ENSG00000134107/ENSG00000128709/ENSG00000113578/ENSG00000112559/ENSG00000154764	0.0086178	0	0	2	DLL4; OSR1; DNAAF1; DDIT3; FOXJ1; BMPR2; NTF4; HOXD11; HOXD10; BHLHE40; HOXD9; FGF1; MDFI; WNT7A	not found
GO:0007519	skeletal muscle tissue development	ENSG00000108924/ENSG00000100628/ENSG00000118526/ENSG00000125772/ENSG00000161270/ENSG00000107954/ENSG00000005513/ENSG00000128710/ENSG00000128709	0.00887637	0	0	2	HLF; ASB2; TCF21; GPCPD1; NPHS1; NEURL1; SOX8; HOXD10; HOXD9	not found
GO:0070482	response to oxygen levels	ENSG00000069702/ENSG00000137449/ENSG00000112715/ENSG00000164171/ENSG00000108821/ENSG00000168209/ENSG00000129521/ENSG00000152256/ENSG00000159167/ENSG00000159399/ENSG00000115008/ENSG00000167772/ENSG00000107159/ENSG00000199038	0.00912797	ENSG00000102760/ENSG00000069702/ENSG00000100644/ENSG00000165272/ENSG00000197930/ENSG00000172379/ENSG00000120868/ENSG00000104368/ENSG00000135245/ENSG00000176171/ENSG00000104765/ENSG00000114023/ENSG00000073756/ENSG00000119630/ENSG00000112715/ENSG00000162433/ENSG00000152256/ENSG00000134013/ENSG00000159399/ENSG00000151651/ENSG00000198125/ENSG00000180176/ENSG00000173376/ENSG00000129521/ENSG00000148926…	1.24016e-07	4	TGFBR3; CPEB2; VEGFA; ITGA2; COL1A1; DDIT4; EGLN3; PDK1; STC1; HK2; IL1A; ANGPTL4; CA9; MIR210	RGCC; TGFBR3; HIF1A; AQP3; ERO1L; ARNT2; APAF1; PLAT; HILPDA; BNIP3; BNIP3L; FAM162A; PTGS2; PGF; VEGFA; AK4; PDK1; LOXL2; HK2; ADAM8; MB; TH; NDNF; EGLN3; ADM; DDIT4; NDRG1; ANGPTL4; STC1; CA9
GO:0032637	interleukin-8 production	ENSG00000175197/ENSG00000134830/ENSG00000136244/ENSG00000106366/ENSG00000187554/ENSG00000117525	0.00912812	0	0	2	DDIT3; C5AR2; IL6; SERPINE1; TLR5; F3	not found
GO:0060675	ureteric bud morphogenesis	ENSG00000118526/ENSG00000112715/ENSG00000005513/ENSG00000128713/ENSG00000125398/ENSG00000113578	0.00912812	0	0	2	TCF21; VEGFA; SOX8; HOXD11; SOX9; FGF1	not found
GO:0060021	roof of mouth development	ENSG00000069702/ENSG00000143867/ENSG00000118526/ENSG00000019549/ENSG00000122641/ENSG00000115221/ENSG00000154764	0.00912812	0	0	2	TGFBR3; OSR1; TCF21; SNAI2; INHBA; ITGB6; WNT7A	not found
GO:0072080	nephron tubule development	ENSG00000143867/ENSG00000118526/ENSG00000112715/ENSG00000005513/ENSG00000128713/ENSG00000125398/ENSG00000113578	0.00912812	0	0	2	OSR1; TCF21; VEGFA; SOX8; HOXD11; SOX9; FGF1	not found
GO:0050679	positive regulation of epithelial cell proliferation	ENSG00000143867/ENSG00000112715/ENSG00000204217/ENSG00000134830/ENSG00000125398/ENSG00000100311/ENSG00000113578/ENSG00000117525/ENSG00000153162/ENSG00000154764	0.00912812	0	0	2	OSR1; VEGFA; BMPR2; C5AR2; SOX9; PDGFB; FGF1; F3; BMP6; WNT7A	not found
GO:0006954	inflammatory response	ENSG00000006210/ENSG00000163435/ENSG00000160712/ENSG00000108691/ENSG00000134830/ENSG00000172331/ENSG00000136244/ENSG00000114861/ENSG00000115221/ENSG00000164171/ENSG00000169429/ENSG00000106366/ENSG00000187554/ENSG00000117525/ENSG00000138623/ENSG00000153162/ENSG00000134198/ENSG00000100985/ENSG00000115008/ENSG00000123610	0.00950296	ENSG00000148344/ENSG00000100644/ENSG00000136869/ENSG00000131203/ENSG00000100968/ENSG00000160255/ENSG00000181104/ENSG00000183049/ENSG00000100985/ENSG00000117525/ENSG00000167601/ENSG00000095585/ENSG00000073756/ENSG00000054219/ENSG00000245532/ENSG00000163701/ENSG00000008516/ENSG00000143369/ENSG00000186832/ENSG00000151651/ENSG00000095303/ENSG00000169403/ENSG00000106366/ENSG00000148926/ENSG00000124731…	0.0182222	4	CX3CL1; ELF3; IL6R; CCL2; C5AR2; BPGM; IL6; FOXP1; ITGB6; ITGA2; CXCL8; SERPINE1; TLR5; F3; SEMA7A; BMP6; TSPAN2; MMP9; IL1A; TNFAIP6	PTGES; HIF1A; TLR4; IDO1; NFATC4; ITGB2; F2R; CAMK1D; MMP9; F3; AXL; BLNK; PTGS2; LY75; NEAT1; IL17RE; MMP25; ECM1; KRT16; ADAM8; PTGS1; PTAFR; SERPINE1; ADM; TREM1; LRP1; H19
GO:0007169	transmembrane receptor protein tyrosine kinase signaling pathway	ENSG00000130513/ENSG00000004799/ENSG00000169247/ENSG00000156427/ENSG00000107954/ENSG00000099617/ENSG00000112715/ENSG00000106070/ENSG00000225950/ENSG00000132334/ENSG00000134259/ENSG00000125398/ENSG00000108821/ENSG00000143590/ENSG00000168209/ENSG00000100311/ENSG00000113578/ENSG00000117525/ENSG00000147689/ENSG00000100985	0.00950296	ENSG00000153208/ENSG00000100644/ENSG00000182580/ENSG00000054598/ENSG00000182866/ENSG00000100968/ENSG00000104368/ENSG00000100985/ENSG00000117525/ENSG00000167601/ENSG00000095585/ENSG00000185950/ENSG00000068971/ENSG00000137573/ENSG00000119630/ENSG00000108947/ENSG00000111077/ENSG00000112715/ENSG00000116285/ENSG00000177706/ENSG00000265972/ENSG00000161638/ENSG00000143590/ENSG00000157613/ENSG00000113083…	0.00356023	4	GDF15; PDK4; SH3TC2; FGF18; NEURL1; EFNA2; VEGFA; GRB10; NTF4; PTPRE; NGF; SOX9; COL1A1; EFNA3; DDIT4; PDGFB; FGF1; F3; FAM83A; MMP9	MERTK; HIF1A; EPHB3; FOXC1; LCK; NFATC4; PLAT; MMP9; F3; AXL; BLNK; IRS2; PPP2R5B; SULF1; PGF; EFNB3; TNS2; VEGFA; ERRFI1; FAM20C; TXNIP; ITGA5; EFNA3; CREB3L1; LOX; PDGFB; CSPG4; APLN; IGFBP3; LRP1; DDIT4
GO:0032835	glomerulus development	ENSG00000160712/ENSG00000143867/ENSG00000118526/ENSG00000161270/ENSG00000129654/ENSG00000100311	0.00950296	0	0	2	IL6R; OSR1; TCF21; NPHS1; FOXJ1; PDGFB	not found
GO:0038034	signal transduction in absence of ligand	ENSG00000006210/ENSG00000049130/ENSG00000019549/ENSG00000122641/ENSG00000140379/ENSG00000115008	0.00950296	0	0	2	CX3CL1; KITLG; SNAI2; INHBA; BCL2A1; IL1A	not found
GO:0097192	extrinsic apoptotic signaling pathway in absence of ligand	ENSG00000006210/ENSG00000049130/ENSG00000019549/ENSG00000122641/ENSG00000140379/ENSG00000115008	0.00950296	0	0	2	CX3CL1; KITLG; SNAI2; INHBA; BCL2A1; IL1A	not found
GO:0051962	positive regulation of nervous system development	ENSG00000006210/ENSG00000107954/ENSG00000112715/ENSG00000204217/ENSG00000005513/ENSG00000134259/ENSG00000136244/ENSG00000148826/ENSG00000184564/ENSG00000221866/ENSG00000138623/ENSG00000154764	0.00962182	0	0	2	CX3CL1; NEURL1; VEGFA; BMPR2; SOX8; NGF; IL6; NKX6-2; SLITRK6; PLXNA4; SEMA7A; WNT7A	not found
GO:0034698	response to gonadotropin	ENSG00000138061/ENSG00000069702/ENSG00000163083/ENSG00000122641	0.00972068	0	0	2	CYP1B1; TGFBR3; INHBB; INHBA	not found
GO:0045667	regulation of osteoblast differentiation	ENSG00000160712/ENSG00000204217/ENSG00000019549/ENSG00000136244/ENSG00000125398/ENSG00000153162/ENSG00000199038/ENSG00000123610	0.00972068	0	0	2	IL6R; BMPR2; SNAI2; IL6; SOX9; BMP6; MIR210; TNFAIP6	not found
GO:0043408	regulation of MAPK cascade	ENSG00000006210/ENSG00000130513/ENSG00000181449/ENSG00000156427/ENSG00000170075/ENSG00000049130/ENSG00000119986/ENSG00000112715/ENSG00000108691/ENSG00000134830/ENSG00000136244/ENSG00000122641/ENSG00000056558/ENSG00000100311/ENSG00000113578/ENSG00000213626/ENSG00000138623/ENSG00000174343/ENSG00000154764/ENSG00000115008	0.00983413	0	0	2	CX3CL1; GDF15; SOX2; FGF18; GPR37L1; KITLG; AVPI1; VEGFA; CCL2; C5AR2; IL6; INHBA; TRAF1; PDGFB; FGF1; LBH; SEMA7A; CHRNA9; WNT7A; IL1A	not found
GO:0007369	gastrulation	ENSG00000168874/ENSG00000181449/ENSG00000143867/ENSG00000169297/ENSG00000204217/ENSG00000130635/ENSG00000122641/ENSG00000164171/ENSG00000111186/ENSG00000100985	0.00983413	0	0	2	ATOH8; SOX2; OSR1; NR0B1; BMPR2; COL5A1; INHBA; ITGA2; WNT5B; MMP9	not found
GO:0061326	renal tubule development	ENSG00000143867/ENSG00000118526/ENSG00000112715/ENSG00000005513/ENSG00000128713/ENSG00000125398/ENSG00000113578	0.00983413	0	0	2	OSR1; TCF21; VEGFA; SOX8; HOXD11; SOX9; FGF1	not found
GO:0070374	positive regulation of ERK1 and ERK2 cascade	ENSG00000006210/ENSG00000156427/ENSG00000108691/ENSG00000134830/ENSG00000122641/ENSG00000100311/ENSG00000113578/ENSG00000138623/ENSG00000115008	0.0103788	0	0	2	CX3CL1; FGF18; CCL2; C5AR2; INHBA; PDGFB; FGF1; SEMA7A; IL1A	not found
GO:0032964	collagen biosynthetic process	ENSG00000136244/ENSG00000130635/ENSG00000122641/ENSG00000164171/ENSG00000108821	0.0104804	ENSG00000102760/ENSG00000106991/ENSG00000181104/ENSG00000166396/ENSG00000106333/ENSG00000116285/ENSG00000157613	0.00693723	4	IL6; COL5A1; INHBA; ITGA2; COL1A1	RGCC; ENG; F2R; SERPINB7; PCOLCE; ERRFI1; CREB3L1
GO:0035850	epithelial cell differentiation involved in kidney development	ENSG00000143867/ENSG00000161270/ENSG00000129654/ENSG00000100311/ENSG00000100985	0.0104804	0	0	2	OSR1; NPHS1; FOXJ1; PDGFB; MMP9	not found
GO:0001704	formation of primary germ layer	ENSG00000168874/ENSG00000181449/ENSG00000169297/ENSG00000204217/ENSG00000130635/ENSG00000122641/ENSG00000164171/ENSG00000100985	0.0104804	0	0	2	ATOH8; SOX2; NR0B1; BMPR2; COL5A1; INHBA; ITGA2; MMP9	not found
GO:0001936	regulation of endothelial cell proliferation	ENSG00000128917/ENSG00000168874/ENSG00000112715/ENSG00000108691/ENSG00000204217/ENSG00000100311/ENSG00000117525/ENSG00000153162	0.0104804	0	0	2	DLL4; ATOH8; VEGFA; CCL2; BMPR2; PDGFB; F3; BMP6	not found
GO:0035418	protein localization to synapse	ENSG00000110076/ENSG00000166900/ENSG00000161270/ENSG00000041353/ENSG00000171246/ENSG00000154764	0.0106012	0	0	2	NRXN2; STX3; NPHS1; RAB27B; NPTX1; WNT7A	not found
GO:0036293	response to decreased oxygen levels	ENSG00000069702/ENSG00000137449/ENSG00000112715/ENSG00000164171/ENSG00000168209/ENSG00000129521/ENSG00000152256/ENSG00000159167/ENSG00000159399/ENSG00000115008/ENSG00000167772/ENSG00000107159/ENSG00000199038	0.0111801	ENSG00000102760/ENSG00000069702/ENSG00000100644/ENSG00000165272/ENSG00000197930/ENSG00000172379/ENSG00000120868/ENSG00000104368/ENSG00000135245/ENSG00000176171/ENSG00000104765/ENSG00000114023/ENSG00000073756/ENSG00000119630/ENSG00000112715/ENSG00000162433/ENSG00000152256/ENSG00000134013/ENSG00000159399/ENSG00000151651/ENSG00000198125/ENSG00000180176/ENSG00000173376/ENSG00000129521/ENSG00000148926…	3.9231e-08	4	TGFBR3; CPEB2; VEGFA; ITGA2; DDIT4; EGLN3; PDK1; STC1; HK2; IL1A; ANGPTL4; CA9; MIR210	RGCC; TGFBR3; HIF1A; AQP3; ERO1L; ARNT2; APAF1; PLAT; HILPDA; BNIP3; BNIP3L; FAM162A; PTGS2; PGF; VEGFA; AK4; PDK1; LOXL2; HK2; ADAM8; MB; TH; NDNF; EGLN3; ADM; DDIT4; NDRG1; ANGPTL4; STC1; CA9
GO:0031018	endocrine pancreas development	ENSG00000160712/ENSG00000136244/ENSG00000148826/ENSG00000125398/ENSG00000153162	0.011504	0	0	2	IL6R; IL6; NKX6-2; SOX9; BMP6	not found
GO:0001655	urogenital system development	ENSG00000160712/ENSG00000143867/ENSG00000118526/ENSG00000161270/ENSG00000129654/ENSG00000112715/ENSG00000005513/ENSG00000128713/ENSG00000125398/ENSG00000049192/ENSG00000100311/ENSG00000113578/ENSG00000153162/ENSG00000100985	0.0120866	0	0	2	IL6R; OSR1; TCF21; NPHS1; FOXJ1; VEGFA; SOX8; HOXD11; SOX9; ADAMTS6; PDGFB; FGF1; BMP6; MMP9	not found
GO:0060538	skeletal muscle organ development	ENSG00000108924/ENSG00000100628/ENSG00000118526/ENSG00000125772/ENSG00000161270/ENSG00000107954/ENSG00000005513/ENSG00000128710/ENSG00000128709	0.0121807	0	0	2	HLF; ASB2; TCF21; GPCPD1; NPHS1; NEURL1; SOX8; HOXD10; HOXD9	not found
GO:0007517	muscle organ development	ENSG00000128917/ENSG00000108924/ENSG00000100628/ENSG00000069702/ENSG00000118526/ENSG00000125772/ENSG00000161270/ENSG00000107954/ENSG00000005513/ENSG00000163359/ENSG00000183963/ENSG00000128710/ENSG00000128709	0.0125559	0	0	2	DLL4; HLF; ASB2; TGFBR3; TCF21; GPCPD1; NPHS1; NEURL1; SOX8; COL6A3; SMTN; HOXD10; HOXD9	not found
GO:0007187	G protein-coupled receptor signaling pathway; coupled to cyclic nucleotide second messenger	ENSG00000168539/ENSG00000162009/ENSG00000184845/ENSG00000108691	0.0125559	0	0	2	CHRM1; SSTR5; DRD1; CCL2	not found
GO:0032757	positive regulation of interleukin-8 production	ENSG00000175197/ENSG00000136244/ENSG00000106366/ENSG00000187554/ENSG00000117525	0.0125559	0	0	2	DDIT3; IL6; SERPINE1; TLR5; F3	not found
GO:0003158	endothelium development	ENSG00000128917/ENSG00000168874/ENSG00000112715/ENSG00000204217/ENSG00000114861/ENSG00000113578/ENSG00000159167/ENSG00000153162	0.0127027	0	0	2	DLL4; ATOH8; VEGFA; BMPR2; FOXP1; FGF1; STC1; BMP6	not found
GO:0070371	ERK1 and ERK2 cascade	ENSG00000006210/ENSG00000156427/ENSG00000108691/ENSG00000106070/ENSG00000134830/ENSG00000122641/ENSG00000125398/ENSG00000100311/ENSG00000113578/ENSG00000138623/ENSG00000174343/ENSG00000115008	0.0130685	0	0	2	CX3CL1; FGF18; CCL2; GRB10; C5AR2; INHBA; SOX9; PDGFB; FGF1; SEMA7A; CHRNA9; IL1A	not found
GO:0048708	astrocyte differentiation	ENSG00000170075/ENSG00000184845/ENSG00000005513/ENSG00000136244/ENSG00000125398/ENSG00000134198	0.0130685	0	0	2	GPR37L1; DRD1; SOX8; IL6; SOX9; TSPAN2	not found
GO:0048562	embryonic organ morphogenesis	ENSG00000100628/ENSG00000109705/ENSG00000143867/ENSG00000154099/ENSG00000118526/ENSG00000184564/ENSG00000125398/ENSG00000128710/ENSG00000128709/ENSG00000117122/ENSG00000112559/ENSG00000174343	0.0134573	0	0	2	ASB2; NKX3-2; OSR1; DNAAF1; TCF21; SLITRK6; SOX9; HOXD10; HOXD9; MFAP2; MDFI; CHRNA9	not found
GO:0010721	negative regulation of cell development	ENSG00000170075/ENSG00000112715/ENSG00000177169/ENSG00000185033/ENSG00000136244/ENSG00000148826/ENSG00000138623/ENSG00000154764/ENSG00000115008	0.013572	0	0	2	GPR37L1; VEGFA; ULK1; SEMA4B; IL6; NKX6-2; SEMA7A; WNT7A; IL1A	not found
GO:1902414	protein localization to cell junction	ENSG00000110076/ENSG00000166900/ENSG00000161270/ENSG00000041353/ENSG00000104880/ENSG00000171246/ENSG00000154764	0.013572	0	0	2	NRXN2; STX3; NPHS1; RAB27B; ARHGEF18; NPTX1; WNT7A	not found
GO:0030879	mammary gland development	ENSG00000163435/ENSG00000107954/ENSG00000112715/ENSG00000164171/ENSG00000125398/ENSG00000128709/ENSG00000213626/ENSG00000159399	0.0138148	0	0	2	ELF3; NEURL1; VEGFA; ITGA2; SOX9; HOXD9; LBH; HK2	not found
GO:0032689	negative regulation of interferon-gamma production	ENSG00000175197/ENSG00000120217/ENSG00000197646/ENSG00000122641	0.014045	0	0	2	DDIT3; CD274; PDCD1LG2; INHBA	not found
GO:0072012	glomerulus vasculature development	ENSG00000160712/ENSG00000143867/ENSG00000118526/ENSG00000100311	0.014045	0	0	2	IL6R; OSR1; TCF21; PDGFB	not found
GO:0071260	cellular response to mechanical stimulus	ENSG00000123700/ENSG00000164171/ENSG00000125398/ENSG00000108821/ENSG00000187554/ENSG00000153162	0.0148192	0	0	2	KCNJ2; ITGA2; SOX9; COL1A1; TLR5; BMP6	not found
GO:0033629	negative regulation of cell adhesion mediated by integrin	ENSG00000138061/ENSG00000019549/ENSG00000106366	0.0148192	0	0	2	CYP1B1; SNAI2; SERPINE1	not found
GO:0090280	positive regulation of calcium ion import	ENSG00000108691/ENSG00000100311/ENSG00000159167	0.0148192	0	0	2	CCL2; PDGFB; STC1	not found
GO:0033002	muscle cell proliferation	ENSG00000006210/ENSG00000069702/ENSG00000160712/ENSG00000175197/ENSG00000204217/ENSG00000136244/ENSG00000114861/ENSG00000164171/ENSG00000100311/ENSG00000100985	0.0154303	ENSG00000069702/ENSG00000109819/ENSG00000136869/ENSG00000164120/ENSG00000054598/ENSG00000100985/ENSG00000073756/ENSG00000154734/ENSG00000172638/ENSG00000169403/ENSG00000100311/ENSG00000171388/ENSG00000146674	0.0239014	4	CX3CL1; TGFBR3; IL6R; DDIT3; BMPR2; IL6; FOXP1; ITGA2; PDGFB; MMP9	TGFBR3; PPARGC1A; TLR4; HPGD; FOXC1; MMP9; PTGS2; ADAMTS1; EFEMP2; PTAFR; PDGFB; APLN; IGFBP3
GO:0048863	stem cell differentiation	ENSG00000143867/ENSG00000049130/ENSG00000186462/ENSG00000115548/ENSG00000019549/ENSG00000005513/ENSG00000185033/ENSG00000125398/ENSG00000213626/ENSG00000138623/ENSG00000154764	0.0154303	0	0	2	OSR1; KITLG; NAP1L2; KDM3A; SNAI2; SOX8; SEMA4B; SOX9; LBH; SEMA7A; WNT7A	not found
GO:0050680	negative regulation of epithelial cell proliferation	ENSG00000128917/ENSG00000168874/ENSG00000181449/ENSG00000069702/ENSG00000170477/ENSG00000108691/ENSG00000019549/ENSG00000125398	0.0156452	0	0	2	DLL4; ATOH8; SOX2; TGFBR3; KRT4; CCL2; SNAI2; SOX9	not found
GO:0014909	smooth muscle cell migration	ENSG00000138061/ENSG00000175197/ENSG00000106070/ENSG00000164171/ENSG00000100311/ENSG00000106366	0.0156452	0	0	2	CYP1B1; DDIT3; GRB10; ITGA2; PDGFB; SERPINE1	not found
GO:0035137	hindlimb morphogenesis	ENSG00000143867/ENSG00000128710/ENSG00000128709/ENSG00000154764	0.0157446	0	0	2	OSR1; HOXD10; HOXD9; WNT7A	not found
GO:0034728	nucleosome organization	ENSG00000186310/ENSG00000186462/ENSG00000125398/ENSG00000274641/ENSG00000278705/ENSG00000124575/ENSG00000278588/ENSG00000275126	0.0163605	0	0	2	NAP1L3; NAP1L2; SOX9; HIST1H2BO; HIST1H4B; HIST1H1D; HIST1H2BI; HIST1H4L	not found
GO:0035987	endodermal cell differentiation	ENSG00000181449/ENSG00000169297/ENSG00000130635/ENSG00000122641/ENSG00000100985	0.017498	0	0	2	SOX2; NR0B1; COL5A1; INHBA; MMP9	not found
GO:0042102	positive regulation of T cell proliferation	ENSG00000125657/ENSG00000049130/ENSG00000120217/ENSG00000197646/ENSG00000136244/ENSG00000115008	0.0176164	0	0	2	TNFSF9; KITLG; CD274; PDCD1LG2; IL6; IL1A	not found
GO:0051781	positive regulation of cell division	ENSG00000162009/ENSG00000112715/ENSG00000100311/ENSG00000113578/ENSG00000213626/ENSG00000115008	0.0176164	0	0	2	SSTR5; VEGFA; PDGFB; FGF1; LBH; IL1A	not found
GO:0061036	positive regulation of cartilage development	ENSG00000156427/ENSG00000204217/ENSG00000125398/ENSG00000153162	0.0176164	0	0	2	FGF18; BMPR2; SOX9; BMP6	not found
GO:0061437	renal system vasculature development	ENSG00000160712/ENSG00000143867/ENSG00000118526/ENSG00000100311	0.0176164	0	0	2	IL6R; OSR1; TCF21; PDGFB	not found
GO:0061440	kidney vasculature development	ENSG00000160712/ENSG00000143867/ENSG00000118526/ENSG00000100311	0.0176164	0	0	2	IL6R; OSR1; TCF21; PDGFB	not found
GO:0031960	response to corticosteroid	ENSG00000138061/ENSG00000162009/ENSG00000118515/ENSG00000136244/ENSG00000108821/ENSG00000168209/ENSG00000159167/ENSG00000153162	0.0176164	0	0	2	CYP1B1; SSTR5; SGK1; IL6; COL1A1; DDIT4; STC1; BMP6	not found
GO:0030178	negative regulation of Wnt signaling pathway	ENSG00000181449/ENSG00000108375/ENSG00000175197/ENSG00000106829/ENSG00000106070/ENSG00000019549/ENSG00000125398/ENSG00000144642/ENSG00000112559	0.0179335	0	0	2	SOX2; RNF43; DDIT3; TLE4; GRB10; SNAI2; SOX9; RBMS3; MDFI	not found
GO:0060009	Sertoli cell development	ENSG00000005513/ENSG00000125398/ENSG00000115008	0.0179335	0	0	2	SOX8; SOX9; IL1A	not found
GO:0001935	endothelial cell proliferation	ENSG00000128917/ENSG00000168874/ENSG00000112715/ENSG00000108691/ENSG00000204217/ENSG00000100311/ENSG00000117525/ENSG00000153162	0.0180894	ENSG00000102760/ENSG00000100644/ENSG00000117525/ENSG00000137573/ENSG00000119630/ENSG00000143369/ENSG00000112715/ENSG00000134013/ENSG00000255346/ENSG00000100311/ENSG00000171388	0.0172946	4	DLL4; ATOH8; VEGFA; CCL2; BMPR2; PDGFB; F3; BMP6	RGCC; HIF1A; F3; SULF1; PGF; ECM1; VEGFA; LOXL2; NOX5; PDGFB; APLN
GO:0031214	biomineral tissue development	ENSG00000143867/ENSG00000204217/ENSG00000143367/ENSG00000115221/ENSG00000125398/ENSG00000108821/ENSG00000153162/ENSG00000174792	0.0180894	0	0	2	OSR1; BMPR2; TUFT1; ITGB6; SOX9; COL1A1; BMP6; C4orf26	not found
GO:0048660	regulation of smooth muscle cell proliferation	ENSG00000006210/ENSG00000160712/ENSG00000204217/ENSG00000136244/ENSG00000114861/ENSG00000164171/ENSG00000100311/ENSG00000100985	0.0180894	ENSG00000109819/ENSG00000136869/ENSG00000164120/ENSG00000100985/ENSG00000073756/ENSG00000154734/ENSG00000172638/ENSG00000169403/ENSG00000100311/ENSG00000171388/ENSG00000146674	0.0136538	4	CX3CL1; IL6R; BMPR2; IL6; FOXP1; ITGA2; PDGFB; MMP9	PPARGC1A; TLR4; HPGD; MMP9; PTGS2; ADAMTS1; EFEMP2; PTAFR; PDGFB; APLN; IGFBP3
GO:0032870	cellular response to hormone stimulus	ENSG00000130513/ENSG00000004799/ENSG00000138061/ENSG00000162009/ENSG00000169297/ENSG00000118526/ENSG00000137449/ENSG00000163083/ENSG00000118515/ENSG00000106070/ENSG00000115548/ENSG00000132334/ENSG00000124225/ENSG00000114861/ENSG00000122641/ENSG00000168209/ENSG00000213626/ENSG00000159167	0.0180894	0	0	2	GDF15; PDK4; CYP1B1; SSTR5; NR0B1; TCF21; CPEB2; INHBB; SGK1; GRB10; KDM3A; PTPRE; PMEPA1; FOXP1; INHBA; DDIT4; LBH; STC1	not found
GO:0001541	ovarian follicle development	ENSG00000163083/ENSG00000049130/ENSG00000112715/ENSG00000122641/ENSG00000123610	0.0180894	0	0	2	INHBB; KITLG; VEGFA; INHBA; TNFAIP6	not found
GO:0014032	neural crest cell development	ENSG00000049130/ENSG00000019549/ENSG00000005513/ENSG00000185033/ENSG00000125398/ENSG00000138623	0.0181799	0	0	2	KITLG; SNAI2; SOX8; SEMA4B; SOX9; SEMA7A	not found
GO:0050922	negative regulation of chemotaxis	ENSG00000108691/ENSG00000134830/ENSG00000185033/ENSG00000138623/ENSG00000123610	0.0197129	0	0	2	CCL2; C5AR2; SEMA4B; SEMA7A; TNFAIP6	not found
GO:0061387	regulation of extent of cell growth	ENSG00000112715/ENSG00000204217/ENSG00000177169/ENSG00000185033/ENSG00000134259/ENSG00000221866/ENSG00000138623	0.0197129	0	0	2	VEGFA; BMPR2; ULK1; SEMA4B; NGF; PLXNA4; SEMA7A	not found
GO:0030324	lung development	ENSG00000154099/ENSG00000118526/ENSG00000156427/ENSG00000129654/ENSG00000112715/ENSG00000204217/ENSG00000115221/ENSG00000125398/ENSG00000113578	0.0197318	0	0	2	DNAAF1; TCF21; FGF18; FOXJ1; VEGFA; BMPR2; ITGB6; SOX9; FGF1	not found
GO:0043010	camera-type eye development	ENSG00000128917/ENSG00000138061/ENSG00000112715/ENSG00000204217/ENSG00000005513/ENSG00000122641/ENSG00000184564/ENSG00000125398/ENSG00000104881/ENSG00000111186/ENSG00000154764/ENSG00000178573	0.0201411	0	0	2	DLL4; CYP1B1; VEGFA; BMPR2; SOX8; INHBA; SLITRK6; SOX9; PPP1R13L; WNT5B; WNT7A; MAF	not found
GO:0007586	digestion	ENSG00000168539/ENSG00000004848/ENSG00000118515/ENSG00000160182/ENSG00000125398/ENSG00000010438	0.0206813	0	0	2	CHRM1; ARX; SGK1; TFF1; SOX9; PRSS3	not found
GO:0030099	myeloid cell differentiation	ENSG00000069702/ENSG00000049130/ENSG00000099617/ENSG00000112715/ENSG00000172331/ENSG00000114861/ENSG00000122641/ENSG00000115221/ENSG00000278705/ENSG00000134198/ENSG00000100985/ENSG00000275126/ENSG00000178573/ENSG00000123610	0.0210242	0	0	2	TGFBR3; KITLG; EFNA2; VEGFA; BPGM; FOXP1; INHBA; ITGB6; HIST1H4B; TSPAN2; MMP9; HIST1H4L; MAF; TNFAIP6	not found
GO:0032354	response to follicle-stimulating hormone	ENSG00000138061/ENSG00000069702/ENSG00000122641	0.0213009	0	0	2	CYP1B1; TGFBR3; INHBA	not found
GO:0072224	metanephric glomerulus development	ENSG00000143867/ENSG00000118526/ENSG00000100311	0.0213009	0	0	2	OSR1; TCF21; PDGFB	not found
GO:0048871	multicellular organismal homeostasis	ENSG00000004799/ENSG00000175197/ENSG00000184845/ENSG00000149564/ENSG00000112715/ENSG00000106070/ENSG00000115548/ENSG00000160182/ENSG00000136244/ENSG00000115221/ENSG00000125398/ENSG00000117122/ENSG00000189143/ENSG00000104881/ENSG00000153162/ENSG00000115008	0.0213009	0	0	2	PDK4; DDIT3; DRD1; ESAM; VEGFA; GRB10; KDM3A; TFF1; IL6; ITGB6; SOX9; MFAP2; CLDN4; PPP1R13L; BMP6; IL1A	not found
GO:0010573	vascular endothelial growth factor production	ENSG00000138061/ENSG00000160712/ENSG00000136244/ENSG00000115008	0.021317	0	0	2	CYP1B1; IL6R; IL6; IL1A	not found
GO:1990266	neutrophil migration	ENSG00000006210/ENSG00000108691/ENSG00000134830/ENSG00000169429/ENSG00000115008/ENSG00000123610	0.0215377	0	0	2	CX3CL1; CCL2; C5AR2; CXCL8; IL1A; TNFAIP6	not found
GO:0045785	positive regulation of cell adhesion	ENSG00000006210/ENSG00000181449/ENSG00000125657/ENSG00000166900/ENSG00000049130/ENSG00000107742/ENSG00000120217/ENSG00000197646/ENSG00000112715/ENSG00000108691/ENSG00000136244/ENSG00000164171/ENSG00000135074/ENSG00000100311/ENSG00000115008	0.0215377	0	0	2	CX3CL1; SOX2; TNFSF9; STX3; KITLG; SPOCK2; CD274; PDCD1LG2; VEGFA; CCL2; IL6; ITGA2; ADAM19; PDGFB; IL1A	not found
GO:0030323	respiratory tube development	ENSG00000154099/ENSG00000118526/ENSG00000156427/ENSG00000129654/ENSG00000112715/ENSG00000204217/ENSG00000115221/ENSG00000125398/ENSG00000113578	0.0225367	0	0	2	DNAAF1; TCF21; FGF18; FOXJ1; VEGFA; BMPR2; ITGB6; SOX9; FGF1	not found
GO:0030858	positive regulation of epithelial cell differentiation	ENSG00000168874/ENSG00000129654/ENSG00000125398/ENSG00000106366/ENSG00000153162	0.0225367	0	0	2	ATOH8; FOXJ1; SOX9; SERPINE1; BMP6	not found
GO:0110148	biomineralization	ENSG00000143867/ENSG00000204217/ENSG00000143367/ENSG00000115221/ENSG00000125398/ENSG00000108821/ENSG00000153162/ENSG00000174792	0.0227394	0	0	2	OSR1; BMPR2; TUFT1; ITGB6; SOX9; COL1A1; BMP6; C4orf26	not found
GO:0001656	metanephros development	ENSG00000143867/ENSG00000118526/ENSG00000129654/ENSG00000005513/ENSG00000125398/ENSG00000100311	0.0227394	0	0	2	OSR1; TCF21; FOXJ1; SOX8; SOX9; PDGFB	not found
GO:0032496	response to lipopolysaccharide	ENSG00000006210/ENSG00000162892/ENSG00000120217/ENSG00000197646/ENSG00000108691/ENSG00000136244/ENSG00000114861/ENSG00000169429/ENSG00000106366/ENSG00000153162/ENSG00000115008	0.0228424	0	0	2	CX3CL1; IL24; CD274; PDCD1LG2; CCL2; IL6; FOXP1; CXCL8; SERPINE1; BMP6; IL1A	not found
GO:0090183	regulation of kidney development	ENSG00000143867/ENSG00000112715/ENSG00000005513/ENSG00000125398	0.0234651	0	0	2	OSR1; VEGFA; SOX8; SOX9	not found
GO:0007200	phospholipase C-activating G protein-coupled receptor signaling pathway	ENSG00000168539/ENSG00000127588/ENSG00000184845/ENSG00000134830/ENSG00000175591	0.0241616	0	0	2	CHRM1; GNG13; DRD1; C5AR2; P2RY2	not found
GO:0032103	positive regulation of response to external stimulus	ENSG00000006210/ENSG00000160712/ENSG00000166900/ENSG00000156427/ENSG00000112715/ENSG00000204217/ENSG00000136244/ENSG00000164171/ENSG00000100311/ENSG00000169429/ENSG00000106366/ENSG00000117525/ENSG00000153162	0.0246231	0	0	2	CX3CL1; IL6R; STX3; FGF18; VEGFA; BMPR2; IL6; ITGA2; PDGFB; CXCL8; SERPINE1; F3; BMP6	not found
GO:0050769	positive regulation of neurogenesis	ENSG00000006210/ENSG00000107954/ENSG00000112715/ENSG00000204217/ENSG00000005513/ENSG00000134259/ENSG00000136244/ENSG00000148826/ENSG00000221866/ENSG00000138623	0.0246231	0	0	2	CX3CL1; NEURL1; VEGFA; BMPR2; SOX8; NGF; IL6; NKX6-2; PLXNA4; SEMA7A	not found
GO:0007530	sex determination	ENSG00000169297/ENSG00000118526/ENSG00000125398	0.0249029	0	0	2	NR0B1; TCF21; SOX9	not found
GO:0072189	ureter development	ENSG00000143867/ENSG00000005513/ENSG00000125398	0.0249029	0	0	2	OSR1; SOX8; SOX9	not found
GO:2001026	regulation of endothelial cell chemotaxis	ENSG00000156427/ENSG00000112715/ENSG00000113578	0.0249029	0	0	2	FGF18; VEGFA; FGF1	not found
GO:0034329	cell junction assembly	ENSG00000110076/ENSG00000161270/ENSG00000107742/ENSG00000184845/ENSG00000149564/ENSG00000112715/ENSG00000103647/ENSG00000071991/ENSG00000019549/ENSG00000184564/ENSG00000164171/ENSG00000171246/ENSG00000189143/ENSG00000154764	0.0249154	0	0	2	NRXN2; NPHS1; SPOCK2; DRD1; ESAM; VEGFA; CORO2B; CDH19; SNAI2; SLITRK6; ITGA2; NPTX1; CLDN4; WNT7A	not found
GO:0060349	bone morphogenesis	ENSG00000156427/ENSG00000204217/ENSG00000125398/ENSG00000108821/ENSG00000159167/ENSG00000153162	0.0249154	0	0	2	FGF18; BMPR2; SOX9; COL1A1; STC1; BMP6	not found
GO:0071347	cellular response to interleukin-1	ENSG00000006210/ENSG00000163083/ENSG00000108691/ENSG00000136244/ENSG00000125398/ENSG00000169429	0.0249154	0	0	2	CX3CL1; INHBB; CCL2; IL6; SOX9; CXCL8	not found
GO:0006959	humoral immune response	ENSG00000009724/ENSG00000129654/ENSG00000108691/ENSG00000136244/ENSG00000010438/ENSG00000169429/ENSG00000278588	0.0249154	0	0	2	MASP2; FOXJ1; CCL2; IL6; PRSS3; CXCL8; HIST1H2BI	not found
GO:0042476	odontogenesis	ENSG00000143867/ENSG00000143367/ENSG00000122641/ENSG00000115221/ENSG00000108821/ENSG00000106366/ENSG00000174792	0.0249154	0	0	2	OSR1; TUFT1; INHBA; ITGB6; COL1A1; SERPINE1; C4orf26	not found
GO:0009612	response to mechanical stimulus	ENSG00000110076/ENSG00000123700/ENSG00000184564/ENSG00000164171/ENSG00000125398/ENSG00000108821/ENSG00000187554/ENSG00000153162/ENSG00000174343	0.0249536	0	0	2	NRXN2; KCNJ2; SLITRK6; ITGA2; SOX9; COL1A1; TLR5; BMP6; CHRNA9	not found
GO:0071384	cellular response to corticosteroid stimulus	ENSG00000138061/ENSG00000162009/ENSG00000118515/ENSG00000168209/ENSG00000159167	0.025041	0	0	2	CYP1B1; SSTR5; SGK1; DDIT4; STC1	not found
GO:0033028	myeloid cell apoptotic process	ENSG00000049130/ENSG00000019549/ENSG00000182782/ENSG00000136244	0.025041	0	0	2	KITLG; SNAI2; HCAR2; IL6	not found
GO:0021953	central nervous system neuron differentiation	ENSG00000128917/ENSG00000121454/ENSG00000004848/ENSG00000184845/ENSG00000122641/ENSG00000128710/ENSG00000221866/ENSG00000154764	0.0256802	0	0	2	DLL4; LHX4; ARX; DRD1; INHBA; HOXD10; PLXNA4; WNT7A	not found
GO:0014812	muscle cell migration	ENSG00000138061/ENSG00000175197/ENSG00000106070/ENSG00000164171/ENSG00000100311/ENSG00000106366	0.0259303	0	0	2	CYP1B1; DDIT3; GRB10; ITGA2; PDGFB; SERPINE1	not found
GO:0097191	extrinsic apoptotic signaling pathway	ENSG00000006210/ENSG00000160712/ENSG00000049130/ENSG00000019549/ENSG00000134259/ENSG00000122641/ENSG00000056558/ENSG00000106366/ENSG00000140379/ENSG00000115008	0.0260028	0	0	2	CX3CL1; IL6R; KITLG; SNAI2; NGF; INHBA; TRAF1; SERPINE1; BCL2A1; IL1A	not found
GO:0001818	negative regulation of cytokine production	ENSG00000006210/ENSG00000175197/ENSG00000101695/ENSG00000163083/ENSG00000129654/ENSG00000120217/ENSG00000197646/ENSG00000134830/ENSG00000136244/ENSG00000122641	0.0269132	0	0	2	CX3CL1; DDIT3; RNF125; INHBB; FOXJ1; CD274; PDCD1LG2; C5AR2; IL6; INHBA	not found
GO:0002573	myeloid leukocyte differentiation	ENSG00000049130/ENSG00000099617/ENSG00000112715/ENSG00000114861/ENSG00000122641/ENSG00000115221/ENSG00000134198/ENSG00000100985/ENSG00000123610	0.0275553	0	0	2	KITLG; EFNA2; VEGFA; FOXP1; INHBA; ITGB6; TSPAN2; MMP9; TNFAIP6	not found
GO:0035136	forelimb morphogenesis	ENSG00000143867/ENSG00000128710/ENSG00000128709/ENSG00000154764	0.0276238	0	0	2	OSR1; HOXD10; HOXD9; WNT7A	not found
GO:0044057	regulation of system process	ENSG00000123700/ENSG00000152049/ENSG00000163083/ENSG00000118515/ENSG00000103647/ENSG00000204217/ENSG00000114861/ENSG00000122641/ENSG00000164171/ENSG00000171246/ENSG00000100311/ENSG00000159167/ENSG00000153162/ENSG00000154764/ENSG00000115008	0.0278078	ENSG00000171873/ENSG00000170214/ENSG00000146072/ENSG00000128165/ENSG00000181104/ENSG00000169992/ENSG00000166128/ENSG00000251322/ENSG00000073756/ENSG00000115419/ENSG00000176406/ENSG00000158286/ENSG00000174871/ENSG00000114923/ENSG00000116285/ENSG00000130598/ENSG00000180176/ENSG00000160191/ENSG00000169403/ENSG00000100311/ENSG00000148926/ENSG00000171388/ENSG00000127129/ENSG00000159167	0.00450496	4	KCNJ2; KCNE4; INHBB; SGK1; CORO2B; BMPR2; FOXP1; INHBA; ITGA2; NPTX1; PDGFB; STC1; BMP6; WNT7A; IL1A	ADRA1D; ADRA1B; TNFRSF21; ADM2; F2R; NLGN2; RAB8B; SHANK3; PTGS2; GLS; RIMS2; RNF207; CNIH2; SLC4A3; ERRFI1; TNNI2; TH; PDE9A; PTAFR; PDGFB; ADM; APLN; EDN2; STC1
GO:0002251	organ or tissue specific immune response	ENSG00000160712/ENSG00000136244/ENSG00000278588	0.0282225	0	0	2	IL6R; IL6; HIST1H2BI	not found
GO:0002689	negative regulation of leukocyte chemotaxis	ENSG00000108691/ENSG00000134830/ENSG00000123610	0.0282225	0	0	2	CCL2; C5AR2; TNFAIP6	not found
GO:0010893	positive regulation of steroid biosynthetic process	ENSG00000113578/ENSG00000153162/ENSG00000115008	0.0282225	0	0	2	FGF1; BMP6; IL1A	not found
GO:0010996	response to auditory stimulus	ENSG00000110076/ENSG00000184564/ENSG00000174343	0.0282225	0	0	2	NRXN2; SLITRK6; CHRNA9	not found
GO:0001706	endoderm formation	ENSG00000181449/ENSG00000169297/ENSG00000130635/ENSG00000122641/ENSG00000100985	0.0282225	0	0	2	SOX2; NR0B1; COL5A1; INHBA; MMP9	not found
GO:0050770	regulation of axonogenesis	ENSG00000112715/ENSG00000204217/ENSG00000177169/ENSG00000185033/ENSG00000134259/ENSG00000221866/ENSG00000138623/ENSG00000154764	0.0282225	ENSG00000182580/ENSG00000184486/ENSG00000083290/ENSG00000113758/ENSG00000160469/ENSG00000012171/ENSG00000177169/ENSG00000185033/ENSG00000108947/ENSG00000112715/ENSG00000198910/ENSG00000082684	0.0224004	4	VEGFA; BMPR2; ULK1; SEMA4B; NGF; PLXNA4; SEMA7A; WNT7A	EPHB3; POU3F2; ULK2; DBN1; BRSK1; SEMA3B; ULK1; SEMA4B; EFNB3; VEGFA; L1CAM; SEMA5B
GO:0014033	neural crest cell differentiation	ENSG00000049130/ENSG00000019549/ENSG00000005513/ENSG00000185033/ENSG00000125398/ENSG00000138623	0.0282371	0	0	2	KITLG; SNAI2; SOX8; SEMA4B; SOX9; SEMA7A	not found
GO:0003176	aortic valve development	ENSG00000128917/ENSG00000204217/ENSG00000019549/ENSG00000125398	0.0299724	0	0	2	DLL4; BMPR2; SNAI2; SOX9	not found
GO:0030593	neutrophil chemotaxis	ENSG00000006210/ENSG00000108691/ENSG00000134830/ENSG00000169429/ENSG00000123610	0.0302245	0	0	2	CX3CL1; CCL2; C5AR2; CXCL8; TNFAIP6	not found
GO:0045926	negative regulation of growth	ENSG00000130513/ENSG00000140961/ENSG00000187193/ENSG00000204217/ENSG00000205362/ENSG00000177169/ENSG00000185033/ENSG00000114861/ENSG00000122641/ENSG00000138623	0.0307838	0	0	2	GDF15; OSGIN1; MT1X; BMPR2; MT1A; ULK1; SEMA4B; FOXP1; INHBA; SEMA7A	not found
GO:0002237	response to molecule of bacterial origin	ENSG00000006210/ENSG00000162892/ENSG00000120217/ENSG00000197646/ENSG00000108691/ENSG00000136244/ENSG00000114861/ENSG00000169429/ENSG00000106366/ENSG00000153162/ENSG00000115008	0.0320078	0	0	2	CX3CL1; IL24; CD274; PDCD1LG2; CCL2; IL6; FOXP1; CXCL8; SERPINE1; BMP6; IL1A	not found
GO:0045669	positive regulation of osteoblast differentiation	ENSG00000160712/ENSG00000204217/ENSG00000136244/ENSG00000153162/ENSG00000199038	0.0320078	0	0	2	IL6R; BMPR2; IL6; BMP6; MIR210	not found
GO:0050810	regulation of steroid biosynthetic process	ENSG00000169297/ENSG00000019549/ENSG00000113578/ENSG00000153162/ENSG00000115008	0.0320078	0	0	2	NR0B1; SNAI2; FGF1; BMP6; IL1A	not found
GO:0022407	regulation of cell-cell adhesion	ENSG00000006210/ENSG00000181449/ENSG00000125657/ENSG00000129654/ENSG00000049130/ENSG00000120217/ENSG00000197646/ENSG00000112715/ENSG00000167080/ENSG00000108691/ENSG00000136244/ENSG00000135074/ENSG00000153162/ENSG00000115008	0.0320078	0	0	2	CX3CL1; SOX2; TNFSF9; FOXJ1; KITLG; CD274; PDCD1LG2; VEGFA; B4GALNT2; CCL2; IL6; ADAM19; BMP6; IL1A	not found
GO:1902622	regulation of neutrophil migration	ENSG00000134830/ENSG00000169429/ENSG00000115008/ENSG00000123610	0.0320078	0	0	2	C5AR2; CXCL8; IL1A; TNFAIP6	not found
GO:0003159	morphogenesis of an endothelium	ENSG00000128917/ENSG00000114861/ENSG00000113578	0.0320078	0	0	2	DLL4; FOXP1; FGF1	not found
GO:0032332	positive regulation of chondrocyte differentiation	ENSG00000156427/ENSG00000125398/ENSG00000153162	0.0320078	0	0	2	FGF18; SOX9; BMP6	not found
GO:0045662	negative regulation of myoblast differentiation	ENSG00000175197/ENSG00000005513/ENSG00000125398	0.0320078	0	0	2	DDIT3; SOX8; SOX9	not found
GO:0061154	endothelial tube morphogenesis	ENSG00000128917/ENSG00000114861/ENSG00000113578	0.0320078	0	0	2	DLL4; FOXP1; FGF1	not found
GO:0072087	renal vesicle development	ENSG00000143867/ENSG00000005513/ENSG00000125398	0.0320078	0	0	2	OSR1; SOX8; SOX9	not found
GO:0072234	metanephric nephron tubule development	ENSG00000143867/ENSG00000005513/ENSG00000125398	0.0320078	0	0	2	OSR1; SOX8; SOX9	not found
GO:0018209	peptidyl-serine modification	ENSG00000164076/ENSG00000162892/ENSG00000107742/ENSG00000118515/ENSG00000112715/ENSG00000225950/ENSG00000177169/ENSG00000134259/ENSG00000136244/ENSG00000168209/ENSG00000100311/ENSG00000008118	0.0341548	0	0	2	CAMKV; IL24; SPOCK2; SGK1; VEGFA; NTF4; ULK1; NGF; IL6; DDIT4; PDGFB; CAMK1G	not found
GO:0032963	collagen metabolic process	ENSG00000136244/ENSG00000130635/ENSG00000122641/ENSG00000164171/ENSG00000108821/ENSG00000100985	0.0343439	ENSG00000102760/ENSG00000100644/ENSG00000106991/ENSG00000181104/ENSG00000100985/ENSG00000166396/ENSG00000143387/ENSG00000106333/ENSG00000008516/ENSG00000111077/ENSG00000116285/ENSG00000187045/ENSG00000157613	4.33558e-05	4	IL6; COL5A1; INHBA; ITGA2; COL1A1; MMP9	RGCC; HIF1A; ENG; F2R; MMP9; SERPINB7; CTSK; PCOLCE; MMP25; TNS2; ERRFI1; TMPRSS6; CREB3L1
GO:0033144	negative regulation of intracellular steroid hormone receptor signaling pathway	ENSG00000169297/ENSG00000118526/ENSG00000114861/ENSG00000213626	0.0351234	0	0	2	NR0B1; TCF21; FOXP1; LBH	not found
GO:1905332	positive regulation of morphogenesis of an epithelium	ENSG00000112715/ENSG00000005513/ENSG00000125398/ENSG00000111186	0.0351234	0	0	2	VEGFA; SOX8; SOX9; WNT5B	not found
GO:0060541	respiratory system development	ENSG00000154099/ENSG00000118526/ENSG00000156427/ENSG00000129654/ENSG00000112715/ENSG00000204217/ENSG00000115221/ENSG00000125398/ENSG00000113578	0.0355923	0	0	2	DNAAF1; TCF21; FGF18; FOXJ1; VEGFA; BMPR2; ITGB6; SOX9; FGF1	not found
GO:0002690	positive regulation of leukocyte chemotaxis	ENSG00000160712/ENSG00000112715/ENSG00000136244/ENSG00000169429/ENSG00000106366	0.0358859	0	0	2	IL6R; VEGFA; IL6; CXCL8; SERPINE1	not found
GO:0008015	blood circulation	ENSG00000128917/ENSG00000123700/ENSG00000152049/ENSG00000170075/ENSG00000184845/ENSG00000118515/ENSG00000112715/ENSG00000103647/ENSG00000204217/ENSG00000175591/ENSG00000100311/ENSG00000159167/ENSG00000104881/ENSG00000153162	0.0362165	ENSG00000171873/ENSG00000127528/ENSG00000170214/ENSG00000128165/ENSG00000054598/ENSG00000215644/ENSG00000181104/ENSG00000073756/ENSG00000158286/ENSG00000111664/ENSG00000131016/ENSG00000112715/ENSG00000114923/ENSG00000130598/ENSG00000180176/ENSG00000095303/ENSG00000169403/ENSG00000100311/ENSG00000148926/ENSG00000171388/ENSG00000127129/ENSG00000159167	0.00674209	4	DLL4; KCNJ2; KCNE4; GPR37L1; DRD1; SGK1; VEGFA; CORO2B; BMPR2; P2RY2; PDGFB; STC1; PPP1R13L; BMP6	ADRA1D; KLF2; ADRA1B; ADM2; FOXC1; GCGR; F2R; PTGS2; RNF207; GNB3; AKAP12; VEGFA; SLC4A3; TNNI2; TH; PTGS1; PTAFR; PDGFB; ADM; APLN; EDN2; STC1
GO:0023061	signal release	ENSG00000110076/ENSG00000162009/ENSG00000166900/ENSG00000163083/ENSG00000184845/ENSG00000019505/ENSG00000090006/ENSG00000182782/ENSG00000136244/ENSG00000122641/ENSG00000118263/ENSG00000153162/ENSG00000154764/ENSG00000115008	0.0362165	0	0	2	NRXN2; SSTR5; STX3; INHBB; DRD1; SYT13; LTBP4; HCAR2; IL6; INHBA; KLF7; BMP6; WNT7A; IL1A	not found
GO:0030728	ovulation	ENSG00000163083/ENSG00000122641/ENSG00000123610	0.0362165	ENSG00000164120/ENSG00000104368/ENSG00000073756/ENSG00000154734	0.0366	4	INHBB; INHBA; TNFAIP6	HPGD; PLAT; PTGS2; ADAMTS1
GO:0035988	chondrocyte proliferation	ENSG00000204217/ENSG00000125398/ENSG00000159167	0.0362165	0	0	2	BMPR2; SOX9; STC1	not found
GO:0072079	nephron tubule formation	ENSG00000143867/ENSG00000005513/ENSG00000125398	0.0362165	0	0	2	OSR1; SOX8; SOX9	not found
GO:0072170	metanephric tubule development	ENSG00000143867/ENSG00000005513/ENSG00000125398	0.0362165	0	0	2	OSR1; SOX8; SOX9	not found
GO:0072243	metanephric nephron epithelium development	ENSG00000143867/ENSG00000005513/ENSG00000125398	0.0362165	0	0	2	OSR1; SOX8; SOX9	not found
GO:0090190	positive regulation of branching involved in ureteric bud morphogenesis	ENSG00000112715/ENSG00000005513/ENSG00000125398	0.0362165	0	0	2	VEGFA; SOX8; SOX9	not found
GO:1904861	excitatory synapse assembly	ENSG00000110076/ENSG00000171246/ENSG00000154764	0.0362165	0	0	2	NRXN2; NPTX1; WNT7A	not found
GO:0010001	glial cell differentiation	ENSG00000181449/ENSG00000169247/ENSG00000170075/ENSG00000184845/ENSG00000005513/ENSG00000136244/ENSG00000148826/ENSG00000125398/ENSG00000134198	0.0369294	0	0	2	SOX2; SH3TC2; GPR37L1; DRD1; SOX8; IL6; NKX6-2; SOX9; TSPAN2	not found
GO:1905314	semi-lunar valve development	ENSG00000128917/ENSG00000204217/ENSG00000019549/ENSG00000125398	0.037232	0	0	2	DLL4; BMPR2; SNAI2; SOX9	not found
GO:0040013	negative regulation of locomotion	ENSG00000006210/ENSG00000128917/ENSG00000138061/ENSG00000162892/ENSG00000108691/ENSG00000134830/ENSG00000185033/ENSG00000106366/ENSG00000168675/ENSG00000159167/ENSG00000138623/ENSG00000123610	0.0383028	0	0	2	CX3CL1; DLL4; CYP1B1; IL24; CCL2; C5AR2; SEMA4B; SERPINE1; LDLRAD4; STC1; SEMA7A; TNFAIP6	not found
GO:0002009	morphogenesis of an epithelium	ENSG00000128917/ENSG00000100628/ENSG00000143867/ENSG00000154099/ENSG00000118526/ENSG00000112715/ENSG00000019549/ENSG00000005513/ENSG00000128713/ENSG00000114861/ENSG00000130635/ENSG00000125398/ENSG00000113578/ENSG00000111186/ENSG00000154764/ENSG00000107159	0.0384457	0	0	2	DLL4; ASB2; OSR1; DNAAF1; TCF21; VEGFA; SNAI2; SOX8; HOXD11; FOXP1; COL5A1; SOX9; FGF1; WNT5B; WNT7A; CA9	not found
GO:0044344	cellular response to fibroblast growth factor stimulus	ENSG00000128917/ENSG00000156427/ENSG00000108691/ENSG00000108821/ENSG00000113578/ENSG00000169429	0.0385917	0	0	2	DLL4; FGF18; CCL2; COL1A1; FGF1; CXCL8	not found
GO:0048667	cell morphogenesis involved in neuron differentiation	ENSG00000121454/ENSG00000004848/ENSG00000099617/ENSG00000112715/ENSG00000085552/ENSG00000204217/ENSG00000177169/ENSG00000185033/ENSG00000134259/ENSG00000184564/ENSG00000221866/ENSG00000171246/ENSG00000143590/ENSG00000118263/ENSG00000138623/ENSG00000058085/ENSG00000154764	0.0394265	0	0	2	LHX4; ARX; EFNA2; VEGFA; IGSF9; BMPR2; ULK1; SEMA4B; NGF; SLITRK6; PLXNA4; NPTX1; EFNA3; KLF7; SEMA7A; LAMC2; WNT7A	not found
GO:0070372	regulation of ERK1 and ERK2 cascade	ENSG00000006210/ENSG00000156427/ENSG00000108691/ENSG00000134830/ENSG00000122641/ENSG00000100311/ENSG00000113578/ENSG00000138623/ENSG00000174343/ENSG00000115008	0.0401186	0	0	2	CX3CL1; FGF18; CCL2; C5AR2; INHBA; PDGFB; FGF1; SEMA7A; CHRNA9; IL1A	not found
GO:0042098	T cell proliferation	ENSG00000125657/ENSG00000129654/ENSG00000049130/ENSG00000120217/ENSG00000197646/ENSG00000027869/ENSG00000136244/ENSG00000115008	0.0401186	0	0	2	TNFSF9; FOXJ1; KITLG; CD274; PDCD1LG2; SH2D2A; IL6; IL1A	not found
GO:0050768	negative regulation of neurogenesis	ENSG00000170075/ENSG00000177169/ENSG00000185033/ENSG00000136244/ENSG00000148826/ENSG00000138623/ENSG00000154764	0.0401865	0	0	2	GPR37L1; ULK1; SEMA4B; IL6; NKX6-2; SEMA7A; WNT7A	not found
GO:0021756	striatum development	ENSG00000184845/ENSG00000114861/ENSG00000122641	0.0409153	0	0	2	DRD1; FOXP1; INHBA	not found
GO:0032331	negative regulation of chondrocyte differentiation	ENSG00000109705/ENSG00000019549/ENSG00000125398	0.0409153	0	0	2	NKX3-2; SNAI2; SOX9	not found
GO:0072202	cell differentiation involved in metanephros development	ENSG00000143867/ENSG00000118526/ENSG00000100311	0.0409153	0	0	2	OSR1; TCF21; PDGFB	not found
GO:0090189	regulation of branching involved in ureteric bud morphogenesis	ENSG00000112715/ENSG00000005513/ENSG00000125398	0.0409153	0	0	2	VEGFA; SOX8; SOX9	not found
GO:2000243	positive regulation of reproductive process	ENSG00000163083/ENSG00000112715/ENSG00000122641/ENSG00000125398/ENSG00000169594	0.0413246	0	0	2	INHBB; VEGFA; INHBA; SOX9; BNC1	not found
GO:0051961	negative regulation of nervous system development	ENSG00000170075/ENSG00000177169/ENSG00000185033/ENSG00000136244/ENSG00000148826/ENSG00000138623/ENSG00000154764	0.0413246	0	0	2	GPR37L1; ULK1; SEMA4B; IL6; NKX6-2; SEMA7A; WNT7A	not found
GO:0071674	mononuclear cell migration	ENSG00000006210/ENSG00000100628/ENSG00000160712/ENSG00000108691/ENSG00000136244/ENSG00000100311/ENSG00000106366	0.0431728	0	0	2	CX3CL1; ASB2; IL6R; CCL2; IL6; PDGFB; SERPINE1	not found
GO:2001239	regulation of extrinsic apoptotic signaling pathway in absence of ligand	ENSG00000006210/ENSG00000019549/ENSG00000122641/ENSG00000115008	0.0431728	0	0	2	CX3CL1; SNAI2; INHBA; IL1A	not found
GO:0030111	regulation of Wnt signaling pathway	ENSG00000181449/ENSG00000108375/ENSG00000175197/ENSG00000106829/ENSG00000106070/ENSG00000019549/ENSG00000176678/ENSG00000125398/ENSG00000144642/ENSG00000108821/ENSG00000111186/ENSG00000112559	0.0431728	0	0	2	SOX2; RNF43; DDIT3; TLE4; GRB10; SNAI2; FOXL1; SOX9; RBMS3; COL1A1; WNT5B; MDFI	not found
GO:0055006	cardiac cell development	ENSG00000100628/ENSG00000069702/ENSG00000112715/ENSG00000114861/ENSG00000122641	0.0434953	0	0	2	ASB2; TGFBR3; VEGFA; FOXP1; INHBA	not found
GO:0071774	response to fibroblast growth factor	ENSG00000128917/ENSG00000156427/ENSG00000108691/ENSG00000108821/ENSG00000113578/ENSG00000169429	0.0434953	0	0	2	DLL4; FGF18; CCL2; COL1A1; FGF1; CXCL8	not found
GO:0097530	granulocyte migration	ENSG00000006210/ENSG00000108691/ENSG00000134830/ENSG00000169429/ENSG00000115008/ENSG00000123610	0.0434953	0	0	2	CX3CL1; CCL2; C5AR2; CXCL8; IL1A; TNFAIP6	not found
GO:0048638	regulation of developmental growth	ENSG00000130513/ENSG00000069702/ENSG00000004848/ENSG00000112715/ENSG00000204217/ENSG00000177169/ENSG00000185033/ENSG00000134259/ENSG00000114861/ENSG00000221866/ENSG00000138623	0.0437764	0	0	2	GDF15; TGFBR3; ARX; VEGFA; BMPR2; ULK1; SEMA4B; NGF; FOXP1; PLXNA4; SEMA7A	not found
GO:0010720	positive regulation of cell development	ENSG00000006210/ENSG00000107954/ENSG00000112715/ENSG00000204217/ENSG00000005513/ENSG00000134259/ENSG00000136244/ENSG00000148826/ENSG00000221866/ENSG00000169594/ENSG00000138623	0.0449786	0	0	2	CX3CL1; NEURL1; VEGFA; BMPR2; SOX8; NGF; IL6; NKX6-2; PLXNA4; BNC1; SEMA7A	not found
GO:0006090	pyruvate metabolic process	ENSG00000167588/ENSG00000004799/ENSG00000172331/ENSG00000168209/ENSG00000152256/ENSG00000159399	0.0450452	0	0	2	GPD1; PDK4; BPGM; DDIT4; PDK1; HK2	not found
GO:0015693	magnesium ion transport	ENSG00000123700/ENSG00000163293/ENSG00000172548	0.0450452	0	0	2	KCNJ2; NIPAL1; NIPAL4	not found
GO:0045940	positive regulation of steroid metabolic process	ENSG00000113578/ENSG00000153162/ENSG00000115008	0.0450452	0	0	2	FGF1; BMP6; IL1A	not found
GO:0072111	cell proliferation involved in kidney development	ENSG00000160712/ENSG00000143867/ENSG00000100311	0.0450452	0	0	2	IL6R; OSR1; PDGFB	not found
GO:0072207	metanephric epithelium development	ENSG00000143867/ENSG00000005513/ENSG00000125398	0.0450452	0	0	2	OSR1; SOX8; SOX9	not found
GO:0099068	postsynapse assembly	ENSG00000110076/ENSG00000171246/ENSG00000154764	0.0450452	0	0	2	NRXN2; NPTX1; WNT7A	not found
GO:2000047	regulation of cell-cell adhesion mediated by cadherin	ENSG00000112715/ENSG00000135074/ENSG00000153162	0.0450452	0	0	2	VEGFA; ADAM19; BMP6	not found
GO:0008344	adult locomotory behavior	ENSG00000184845/ENSG00000225950/ENSG00000184564/ENSG00000128710/ENSG00000128709	0.0450452	0	0	2	DRD1; NTF4; SLITRK6; HOXD10; HOXD9	not found
GO:0042129	regulation of T cell proliferation	ENSG00000125657/ENSG00000129654/ENSG00000049130/ENSG00000120217/ENSG00000197646/ENSG00000136244/ENSG00000115008	0.0450452	0	0	2	TNFSF9; FOXJ1; KITLG; CD274; PDCD1LG2; IL6; IL1A	not found
GO:0030225	macrophage differentiation	ENSG00000112715/ENSG00000122641/ENSG00000134198/ENSG00000100985	0.0450452	0	0	2	VEGFA; INHBA; TSPAN2; MMP9	not found
GO:0048663	neuron fate commitment	ENSG00000128917/ENSG00000148826/ENSG00000125398/ENSG00000128710	0.0450452	0	0	2	DLL4; NKX6-2; SOX9; HOXD10	not found
GO:0061138	morphogenesis of a branching epithelium	ENSG00000128917/ENSG00000118526/ENSG00000112715/ENSG00000019549/ENSG00000005513/ENSG00000128713/ENSG00000125398/ENSG00000113578	0.0450853	0	0	2	DLL4; TCF21; VEGFA; SNAI2; SOX8; HOXD11; SOX9; FGF1	not found
GO:0050878	regulation of body fluid levels	ENSG00000168539/ENSG00000107954/ENSG00000112715/ENSG00000103647/ENSG00000175591/ENSG00000136244/ENSG00000164171/ENSG00000100311/ENSG00000106366/ENSG00000117525/ENSG00000189143/ENSG00000159399	0.0454519	ENSG00000153208/ENSG00000100644/ENSG00000105825/ENSG00000136869/ENSG00000165272/ENSG00000182866/ENSG00000104368/ENSG00000181104/ENSG00000117525/ENSG00000167601/ENSG00000064201/ENSG00000054179/ENSG00000112715/ENSG00000186832/ENSG00000159399/ENSG00000106366/ENSG00000100311/ENSG00000148926/ENSG00000171388/ENSG00000265190	0.00693723	4	CHRM1; NEURL1; VEGFA; CORO2B; P2RY2; IL6; ITGA2; PDGFB; SERPINE1; F3; CLDN4; HK2	MERTK; HIF1A; TFPI2; TLR4; AQP3; LCK; PLAT; F2R; F3; AXL; TSPAN32; ENTPD2; VEGFA; KRT16; HK2; SERPINE1; PDGFB; ADM; APLN; ANXA8
GO:0050730	regulation of peptidyl-tyrosine phosphorylation	ENSG00000175920/ENSG00000160712/ENSG00000107954/ENSG00000049130/ENSG00000162892/ENSG00000112715/ENSG00000136244/ENSG00000100311/ENSG00000153162	0.0456996	0	0	2	DOK7; IL6R; NEURL1; KITLG; IL24; VEGFA; IL6; PDGFB; BMP6	not found
GO:0050808	synapse organization	ENSG00000006210/ENSG00000175920/ENSG00000110076/ENSG00000164076/ENSG00000155961/ENSG00000107954/ENSG00000107742/ENSG00000184845/ENSG00000085552/ENSG00000184564/ENSG00000171246/ENSG00000154764/ENSG00000143847	0.0461478	0	0	2	CX3CL1; DOK7; NRXN2; CAMKV; RAB39B; NEURL1; SPOCK2; DRD1; IGSF9; SLITRK6; NPTX1; WNT7A; PPFIA4	not found
GO:0048588	developmental cell growth	ENSG00000112715/ENSG00000204217/ENSG00000177169/ENSG00000185033/ENSG00000134259/ENSG00000114861/ENSG00000125398/ENSG00000221866/ENSG00000138623	0.0469825	0	0	2	VEGFA; BMPR2; ULK1; SEMA4B; NGF; FOXP1; SOX9; PLXNA4; SEMA7A	not found
GO:0033273	response to vitamin	ENSG00000019549/ENSG00000164171/ENSG00000108821/ENSG00000159167/ENSG00000115008	0.0469825	0	0	2	SNAI2; ITGA2; COL1A1; STC1; IL1A	not found
GO:0060688	regulation of morphogenesis of a branching structure	ENSG00000112715/ENSG00000019549/ENSG00000005513/ENSG00000125398	0.0483951	0	0	2	VEGFA; SNAI2; SOX8; SOX9	not found
GO:0001568	blood vessel development	0	0	ENSG00000101230/ENSG00000091129/ENSG00000102760/ENSG00000069702/ENSG00000127528/ENSG00000136235/ENSG00000100644/ENSG00000128165/ENSG00000182580/ENSG00000164120/ENSG00000054598/ENSG00000162407/ENSG00000143878/ENSG00000100968/ENSG00000106991/ENSG00000117525/ENSG00000166396/ENSG00000073756/ENSG00000137573/ENSG00000127329/ENSG00000065534/ENSG00000119630/ENSG00000143369/ENSG00000154734/ENSG00000112715…	9.08641e-08	2	not found	ISM1; NRCAM; RGCC; TGFBR3; KLF2; GPNMB; HIF1A; ADM2; EPHB3; HPGD; FOXC1; PPAP2B; RHOB; NFATC4; ENG; F3; SERPINB7; PTGS2; SULF1; PTPRB; MYLK; PGF; ECM1; ADAMTS1; VEGFA; LOXL2; HK2; ADAM8; NOX5; ITGA5; NDNF; EFEMP2; EFNA3; CREB3L1; LOX; SERPINE1; PDGFB; CSPG4; ADM; APLN; LRP1; EDN2; ANGPTL4; ACKR3
GO:0001944	vasculature development	0	0	ENSG00000101230/ENSG00000091129/ENSG00000102760/ENSG00000069702/ENSG00000127528/ENSG00000136235/ENSG00000100644/ENSG00000128165/ENSG00000182580/ENSG00000164120/ENSG00000054598/ENSG00000162407/ENSG00000143878/ENSG00000100968/ENSG00000106991/ENSG00000117525/ENSG00000166396/ENSG00000073756/ENSG00000137573/ENSG00000127329/ENSG00000065534/ENSG00000119630/ENSG00000143369/ENSG00000154734/ENSG00000112715…	1.00391e-07	2	not found	ISM1; NRCAM; RGCC; TGFBR3; KLF2; GPNMB; HIF1A; ADM2; EPHB3; HPGD; FOXC1; PPAP2B; RHOB; NFATC4; ENG; F3; SERPINB7; PTGS2; SULF1; PTPRB; MYLK; PGF; ECM1; ADAMTS1; VEGFA; ERRFI1; LOXL2; HK2; ADAM8; NOX5; ITGA5; NDNF; EFEMP2; EFNA3; CREB3L1; LOX; SERPINE1; PDGFB; CSPG4; ADM; APLN; LRP1; EDN2; ANGPTL4; ACKR3
GO:0071456	cellular response to hypoxia	0	0	ENSG00000102760/ENSG00000100644/ENSG00000165272/ENSG00000197930/ENSG00000135245/ENSG00000176171/ENSG00000104765/ENSG00000114023/ENSG00000073756/ENSG00000112715/ENSG00000162433/ENSG00000152256/ENSG00000151651/ENSG00000173376/ENSG00000129521/ENSG00000104419/ENSG00000159167	2.00243e-05	2	not found	RGCC; HIF1A; AQP3; ERO1L; HILPDA; BNIP3; BNIP3L; FAM162A; PTGS2; VEGFA; AK4; PDK1; ADAM8; NDNF; EGLN3; NDRG1; STC1
GO:0036294	cellular response to decreased oxygen levels	0	0	ENSG00000102760/ENSG00000100644/ENSG00000165272/ENSG00000197930/ENSG00000135245/ENSG00000176171/ENSG00000104765/ENSG00000114023/ENSG00000073756/ENSG00000112715/ENSG00000162433/ENSG00000152256/ENSG00000151651/ENSG00000173376/ENSG00000129521/ENSG00000104419/ENSG00000159167	3.62765e-05	2	not found	RGCC; HIF1A; AQP3; ERO1L; HILPDA; BNIP3; BNIP3L; FAM162A; PTGS2; VEGFA; AK4; PDK1; ADAM8; NDNF; EGLN3; NDRG1; STC1
GO:0071453	cellular response to oxygen levels	0	0	ENSG00000102760/ENSG00000100644/ENSG00000165272/ENSG00000197930/ENSG00000135245/ENSG00000176171/ENSG00000104765/ENSG00000114023/ENSG00000073756/ENSG00000112715/ENSG00000162433/ENSG00000152256/ENSG00000151651/ENSG00000173376/ENSG00000129521/ENSG00000104419/ENSG00000159167	0.000124646	2	not found	RGCC; HIF1A; AQP3; ERO1L; HILPDA; BNIP3; BNIP3L; FAM162A; PTGS2; VEGFA; AK4; PDK1; ADAM8; NDNF; EGLN3; NDRG1; STC1
GO:0030198	extracellular matrix organization	0	0	ENSG00000102760/ENSG00000054598/ENSG00000197930/ENSG00000106991/ENSG00000100985/ENSG00000185585/ENSG00000143387/ENSG00000137573/ENSG00000008516/ENSG00000154734/ENSG00000134013/ENSG00000151651/ENSG00000197467/ENSG00000065618/ENSG00000173376/ENSG00000172638/ENSG00000187045/ENSG00000157613/ENSG00000113083/ENSG00000123384	0.000245138	2	not found	RGCC; FOXC1; ERO1L; ENG; MMP9; OLFML2A; CTSK; SULF1; MMP25; ADAMTS1; LOXL2; ADAM8; COL13A1; COL17A1; NDNF; EFEMP2; TMPRSS6; CREB3L1; LOX; LRP1
GO:0043062	extracellular structure organization	0	0	ENSG00000102760/ENSG00000054598/ENSG00000197930/ENSG00000106991/ENSG00000100985/ENSG00000185585/ENSG00000143387/ENSG00000137573/ENSG00000008516/ENSG00000154734/ENSG00000134013/ENSG00000151651/ENSG00000197467/ENSG00000065618/ENSG00000173376/ENSG00000172638/ENSG00000187045/ENSG00000157613/ENSG00000113083/ENSG00000123384	0.000245138	2	not found	RGCC; FOXC1; ERO1L; ENG; MMP9; OLFML2A; CTSK; SULF1; MMP25; ADAMTS1; LOXL2; ADAM8; COL13A1; COL17A1; NDNF; EFEMP2; TMPRSS6; CREB3L1; LOX; LRP1
GO:0045229	external encapsulating structure organization	0	0	ENSG00000102760/ENSG00000054598/ENSG00000197930/ENSG00000106991/ENSG00000100985/ENSG00000185585/ENSG00000143387/ENSG00000137573/ENSG00000008516/ENSG00000154734/ENSG00000134013/ENSG00000151651/ENSG00000197467/ENSG00000065618/ENSG00000173376/ENSG00000172638/ENSG00000187045/ENSG00000157613/ENSG00000113083/ENSG00000123384	0.000254449	2	not found	RGCC; FOXC1; ERO1L; ENG; MMP9; OLFML2A; CTSK; SULF1; MMP25; ADAMTS1; LOXL2; ADAM8; COL13A1; COL17A1; NDNF; EFEMP2; TMPRSS6; CREB3L1; LOX; LRP1
GO:0010942	positive regulation of cell death	0	0	ENSG00000102760/ENSG00000136869/ENSG00000164120/ENSG00000131203/ENSG00000161011/ENSG00000143878/ENSG00000120868/ENSG00000182866/ENSG00000100968/ENSG00000160255/ENSG00000183049/ENSG00000100985/ENSG00000142178/ENSG00000176171/ENSG00000104765/ENSG00000114023/ENSG00000162511/ENSG00000073756/ENSG00000105928/ENSG00000131016/ENSG00000133874/ENSG00000181652/ENSG00000167103/ENSG00000035664/ENSG00000265972…	0.000977134	2	not found	RGCC; TLR4; HPGD; IDO1; SQSTM1; RHOB; APAF1; LCK; NFATC4; ITGB2; CAMK1D; MMP9; SIK1; BNIP3; BNIP3L; FAM162A; LAPTM5; PTGS2; DFNA5; AKAP12; RNF122; ATG9B; PIP5KL1; DAPK2; TXNIP; ADAM8; PNMA2; ADM; IGFBP3; LRP1; DDIT4; H19
GO:0008217	regulation of blood pressure	0	0	ENSG00000171873/ENSG00000170214/ENSG00000128165/ENSG00000215644/ENSG00000181104/ENSG00000073756/ENSG00000111664/ENSG00000095303/ENSG00000169403/ENSG00000100311/ENSG00000148926/ENSG00000171388/ENSG00000127129	0.0012031	2	not found	ADRA1D; ADRA1B; ADM2; GCGR; F2R; PTGS2; GNB3; PTGS1; PTAFR; PDGFB; ADM; APLN; EDN2
GO:0003013	circulatory system process	0	0	ENSG00000171873/ENSG00000127528/ENSG00000170214/ENSG00000128165/ENSG00000054598/ENSG00000164638/ENSG00000215644/ENSG00000181104/ENSG00000073756/ENSG00000158286/ENSG00000111664/ENSG00000131016/ENSG00000112715/ENSG00000114923/ENSG00000130598/ENSG00000180176/ENSG00000095303/ENSG00000169403/ENSG00000017483/ENSG00000100311/ENSG00000148926/ENSG00000171388/ENSG00000059804/ENSG00000123384/ENSG00000127129…	0.00329153	2	not found	ADRA1D; KLF2; ADRA1B; ADM2; FOXC1; SLC29A4; GCGR; F2R; PTGS2; RNF207; GNB3; AKAP12; VEGFA; SLC4A3; TNNI2; TH; PTGS1; PTAFR; SLC38A5; PDGFB; ADM; APLN; SLC2A3; LRP1; EDN2; STC1
GO:0007186	G protein-coupled receptor signaling pathway	0	0	ENSG00000171873/ENSG00000170214/ENSG00000128165/ENSG00000164120/ENSG00000136928/ENSG00000215644/ENSG00000113369/ENSG00000181104/ENSG00000150471/ENSG00000183018/ENSG00000133067/ENSG00000113262/ENSG00000010310/ENSG00000176406/ENSG00000111664/ENSG00000054179/ENSG00000131016/ENSG00000204681/ENSG00000175697/ENSG00000169403/ENSG00000076344/ENSG00000182379/ENSG00000183484/ENSG00000148926/ENSG00000171388…	0.00370525	2	not found	ADRA1D; ADRA1B; ADM2; HPGD; GABBR2; GCGR; ARRDC3; F2R; LPHN3; SPNS2; LGR6; GRM6; GIPR; RIMS2; GNB3; ENTPD2; AKAP12; GABBR1; GPR156; PTAFR; RGS11; NXPH4; GPR132; ADM; APLN; KISS1R; ACKR3
GO:0035886	vascular associated smooth muscle cell differentiation	0	0	ENSG00000100968/ENSG00000106991/ENSG00000112715/ENSG00000172638/ENSG00000100311/ENSG00000148926	0.00530415	2	not found	NFATC4; ENG; VEGFA; EFEMP2; PDGFB; ADM
GO:0007188	adenylate cyclase-modulating G protein-coupled receptor signaling pathway	0	0	ENSG00000171873/ENSG00000170214/ENSG00000128165/ENSG00000136928/ENSG00000215644/ENSG00000113369/ENSG00000150471/ENSG00000113262/ENSG00000010310/ENSG00000176406/ENSG00000131016/ENSG00000204681/ENSG00000148926	0.00530415	2	not found	ADRA1D; ADRA1B; ADM2; GABBR2; GCGR; ARRDC3; LPHN3; GRM6; GIPR; RIMS2; AKAP12; GABBR1; ADM
GO:0048008	platelet-derived growth factor receptor signaling pathway	0	0	ENSG00000104368/ENSG00000117525/ENSG00000112715/ENSG00000265972/ENSG00000113083/ENSG00000100311/ENSG00000173546/ENSG00000123384	0.00632773	2	not found	PLAT; F3; VEGFA; TXNIP; LOX; PDGFB; CSPG4; LRP1
GO:0045823	positive regulation of heart contraction	0	0	ENSG00000171873/ENSG00000170214/ENSG00000128165/ENSG00000148926/ENSG00000171388/ENSG00000127129	0.00632773	2	not found	ADRA1D; ADRA1B; ADM2; ADM; APLN; EDN2
GO:1903524	positive regulation of blood circulation	0	0	ENSG00000171873/ENSG00000170214/ENSG00000128165/ENSG00000148926/ENSG00000171388/ENSG00000127129	0.00632773	2	not found	ADRA1D; ADRA1B; ADM2; ADM; APLN; EDN2
GO:0043269	regulation of ion transport	0	0	ENSG00000162975/ENSG00000148344/ENSG00000164794/ENSG00000103888/ENSG00000167703/ENSG00000185101/ENSG00000169583/ENSG00000181104/ENSG00000100985/ENSG00000169992/ENSG00000142178/ENSG00000251322/ENSG00000164096/ENSG00000113262/ENSG00000073756/ENSG00000104848/ENSG00000065534/ENSG00000158286/ENSG00000174871/ENSG00000149043/ENSG00000204681/ENSG00000170379/ENSG00000169403/ENSG00000100311/ENSG00000161958…	0.00674209	2	not found	KCNF1; PTGES; KCNV1; CEMIP; SLC43A2; ANO9; CLIC3; F2R; MMP9; NLGN2; SIK1; SHANK3; C4orf3; GRM6; PTGS2; KCNA7; MYLK; RNF207; CNIH2; SYT8; GABBR1; TCAF2; PTAFR; PDGFB; FGF11; STC1
GO:0010460	positive regulation of heart rate	0	0	ENSG00000171873/ENSG00000170214/ENSG00000128165/ENSG00000148926/ENSG00000127129	0.00674209	2	not found	ADRA1D; ADRA1B; ADM2; ADM; EDN2
GO:0043068	positive regulation of programmed cell death	0	0	ENSG00000102760/ENSG00000164120/ENSG00000131203/ENSG00000161011/ENSG00000143878/ENSG00000120868/ENSG00000182866/ENSG00000100968/ENSG00000183049/ENSG00000100985/ENSG00000142178/ENSG00000176171/ENSG00000104765/ENSG00000114023/ENSG00000162511/ENSG00000073756/ENSG00000105928/ENSG00000131016/ENSG00000133874/ENSG00000167103/ENSG00000035664/ENSG00000265972/ENSG00000151651/ENSG00000240694/ENSG00000148926…	0.00857167	2	not found	RGCC; HPGD; IDO1; SQSTM1; RHOB; APAF1; LCK; NFATC4; CAMK1D; MMP9; SIK1; BNIP3; BNIP3L; FAM162A; LAPTM5; PTGS2; DFNA5; AKAP12; RNF122; PIP5KL1; DAPK2; TXNIP; ADAM8; PNMA2; ADM; IGFBP3; H19
GO:0032965	regulation of collagen biosynthetic process	0	0	ENSG00000102760/ENSG00000106991/ENSG00000181104/ENSG00000166396/ENSG00000116285/ENSG00000157613	0.00876752	2	not found	RGCC; ENG; F2R; SERPINB7; ERRFI1; CREB3L1
GO:0003018	vascular process in circulatory system	0	0	ENSG00000171873/ENSG00000127528/ENSG00000170214/ENSG00000054598/ENSG00000164638/ENSG00000181104/ENSG00000073756/ENSG00000131016/ENSG00000112715/ENSG00000114923/ENSG00000017483/ENSG00000148926/ENSG00000059804/ENSG00000123384/ENSG00000127129	0.00912549	2	not found	ADRA1D; KLF2; ADRA1B; FOXC1; SLC29A4; F2R; PTGS2; AKAP12; VEGFA; SLC4A3; SLC38A5; ADM; SLC2A3; LRP1; EDN2
GO:0052547	regulation of peptidase activity	0	0	ENSG00000181449/ENSG00000078081/ENSG00000105825/ENSG00000120868/ENSG00000182866/ENSG00000181104/ENSG00000100985/ENSG00000117525/ENSG00000166396/ENSG00000114023/ENSG00000162511/ENSG00000073756/ENSG00000106333/ENSG00000143369/ENSG00000112715/ENSG00000137558/ENSG00000127578/ENSG00000143590/ENSG00000106366/ENSG00000129521/ENSG00000265190/ENSG00000123384	0.00917053	2	not found	SOX2; LAMP3; TFPI2; APAF1; LCK; F2R; MMP9; F3; SERPINB7; FAM162A; LAPTM5; PTGS2; PCOLCE; ECM1; VEGFA; PI15; WFIKKN1; EFNA3; SERPINE1; EGLN3; ANXA8; LRP1
GO:0044703	multi-organism reproductive process	0	0	ENSG00000164120/ENSG00000131203/ENSG00000100985/ENSG00000073756/ENSG00000132470/ENSG00000119630/ENSG00000112715/ENSG00000159713/ENSG00000161638/ENSG00000169403/ENSG00000105137/ENSG00000148926/ENSG00000159167	0.0092661	2	not found	HPGD; IDO1; MMP9; PTGS2; ITGB4; PGF; VEGFA; TPPP3; ITGA5; PTAFR; SYDE1; ADM; STC1
GO:0006109	regulation of carbohydrate metabolic process	0	0	ENSG00000109819/ENSG00000100644/ENSG00000215644/ENSG00000142178/ENSG00000185950/ENSG00000111664/ENSG00000119938/ENSG00000152256/ENSG00000219607/ENSG00000143365/ENSG00000169403/ENSG00000100311/ENSG00000146674/ENSG00000168209	0.00931484	2	not found	PPARGC1A; HIF1A; GCGR; SIK1; IRS2; GNB3; PPP1R3C; PDK1; PPP1R3G; RORC; PTAFR; PDGFB; IGFBP3; DDIT4
GO:0016525	negative regulation of angiogenesis	0	0	ENSG00000101230/ENSG00000102760/ENSG00000127528/ENSG00000054598/ENSG00000137573/ENSG00000154734/ENSG00000143590/ENSG00000157613/ENSG00000106366	0.0097704	2	not found	ISM1; RGCC; KLF2; FOXC1; SULF1; ADAMTS1; EFNA3; CREB3L1; SERPINE1
GO:1901343	negative regulation of vasculature development	0	0	ENSG00000101230/ENSG00000102760/ENSG00000127528/ENSG00000054598/ENSG00000137573/ENSG00000154734/ENSG00000143590/ENSG00000157613/ENSG00000106366	0.0097704	2	not found	ISM1; RGCC; KLF2; FOXC1; SULF1; ADAMTS1; EFNA3; CREB3L1; SERPINE1
GO:2000181	negative regulation of blood vessel morphogenesis	0	0	ENSG00000101230/ENSG00000102760/ENSG00000127528/ENSG00000054598/ENSG00000137573/ENSG00000154734/ENSG00000143590/ENSG00000157613/ENSG00000106366	0.0097704	2	not found	ISM1; RGCC; KLF2; FOXC1; SULF1; ADAMTS1; EFNA3; CREB3L1; SERPINE1
GO:0036003	positive regulation of transcription from RNA polymerase II promoter in response to stress	0	0	ENSG00000127528/ENSG00000100644/ENSG00000112715/ENSG00000185499/ENSG00000157613	0.0100195	2	not found	KLF2; HIF1A; VEGFA; MUC1; CREB3L1
GO:0044706	multi-multicellular organism process	0	0	ENSG00000164120/ENSG00000131203/ENSG00000100985/ENSG00000073756/ENSG00000132470/ENSG00000119630/ENSG00000112715/ENSG00000159713/ENSG00000161638/ENSG00000169403/ENSG00000105137/ENSG00000148926/ENSG00000159167	0.0113837	2	not found	HPGD; IDO1; MMP9; PTGS2; ITGB4; PGF; VEGFA; TPPP3; ITGA5; PTAFR; SYDE1; ADM; STC1
GO:0043065	positive regulation of apoptotic process	0	0	ENSG00000102760/ENSG00000164120/ENSG00000131203/ENSG00000161011/ENSG00000143878/ENSG00000120868/ENSG00000182866/ENSG00000100968/ENSG00000183049/ENSG00000100985/ENSG00000142178/ENSG00000176171/ENSG00000104765/ENSG00000114023/ENSG00000073756/ENSG00000105928/ENSG00000131016/ENSG00000133874/ENSG00000167103/ENSG00000035664/ENSG00000265972/ENSG00000151651/ENSG00000240694/ENSG00000148926/ENSG00000146674…	0.0118991	2	not found	RGCC; HPGD; IDO1; SQSTM1; RHOB; APAF1; LCK; NFATC4; CAMK1D; MMP9; SIK1; BNIP3; BNIP3L; FAM162A; PTGS2; DFNA5; AKAP12; RNF122; PIP5KL1; DAPK2; TXNIP; ADAM8; PNMA2; ADM; IGFBP3; H19
GO:1903792	negative regulation of anion transport	0	0	ENSG00000167703/ENSG00000185101/ENSG00000204681/ENSG00000170379	0.0120501	2	not found	SLC43A2; ANO9; GABBR1; TCAF2
GO:0007566	embryo implantation	0	0	ENSG00000100985/ENSG00000073756/ENSG00000132470/ENSG00000112715/ENSG00000159713/ENSG00000105137/ENSG00000159167	0.0128196	2	not found	MMP9; PTGS2; ITGB4; VEGFA; TPPP3; SYDE1; STC1
GO:0010712	regulation of collagen metabolic process	0	0	ENSG00000102760/ENSG00000106991/ENSG00000181104/ENSG00000166396/ENSG00000116285/ENSG00000157613	0.0129074	2	not found	RGCC; ENG; F2R; SERPINB7; ERRFI1; CREB3L1
GO:0019229	regulation of vasoconstriction	0	0	ENSG00000171873/ENSG00000170214/ENSG00000181104/ENSG00000073756/ENSG00000148926/ENSG00000127129	0.0129074	2	not found	ADRA1D; ADRA1B; F2R; PTGS2; ADM; EDN2
GO:0007268	chemical synaptic transmission	0	0	ENSG00000150551/ENSG00000161011/ENSG00000136928/ENSG00000175471/ENSG00000113758/ENSG00000100968/ENSG00000160469/ENSG00000104368/ENSG00000181104/ENSG00000169992/ENSG00000251322/ENSG00000113262/ENSG00000073756/ENSG00000115419/ENSG00000117016/ENSG00000176406/ENSG00000174871/ENSG00000108947/ENSG00000131016/ENSG00000149043/ENSG00000184702/ENSG00000204681/ENSG00000131435/ENSG00000100302/ENSG00000180176…	0.0129147	2	not found	LYPD1; SQSTM1; GABBR2; MCTP1; DBN1; NFATC4; BRSK1; PLAT; F2R; NLGN2; SHANK3; GRM6; PTGS2; GLS; RIMS3; RIMS2; CNIH2; EFNB3; AKAP12; SYT8; SEPT5; GABBR1; PDLIM4; RASD2; TH; PTPRD
GO:0098916	anterograde trans-synaptic signaling	0	0	ENSG00000150551/ENSG00000161011/ENSG00000136928/ENSG00000175471/ENSG00000113758/ENSG00000100968/ENSG00000160469/ENSG00000104368/ENSG00000181104/ENSG00000169992/ENSG00000251322/ENSG00000113262/ENSG00000073756/ENSG00000115419/ENSG00000117016/ENSG00000176406/ENSG00000174871/ENSG00000108947/ENSG00000131016/ENSG00000149043/ENSG00000184702/ENSG00000204681/ENSG00000131435/ENSG00000100302/ENSG00000180176…	0.0129147	2	not found	LYPD1; SQSTM1; GABBR2; MCTP1; DBN1; NFATC4; BRSK1; PLAT; F2R; NLGN2; SHANK3; GRM6; PTGS2; GLS; RIMS3; RIMS2; CNIH2; EFNB3; AKAP12; SYT8; SEPT5; GABBR1; PDLIM4; RASD2; TH; PTPRD
GO:0048010	vascular endothelial growth factor receptor signaling pathway	0	0	ENSG00000100644/ENSG00000054598/ENSG00000167601/ENSG00000137573/ENSG00000119630/ENSG00000112715/ENSG00000161638	0.0136094	2	not found	HIF1A; FOXC1; AXL; SULF1; PGF; VEGFA; ITGA5
GO:0007565	female pregnancy	0	0	ENSG00000164120/ENSG00000131203/ENSG00000100985/ENSG00000073756/ENSG00000132470/ENSG00000119630/ENSG00000112715/ENSG00000159713/ENSG00000161638/ENSG00000105137/ENSG00000148926/ENSG00000159167	0.0136538	2	not found	HPGD; IDO1; MMP9; PTGS2; ITGB4; PGF; VEGFA; TPPP3; ITGA5; SYDE1; ADM; STC1
GO:0010675	regulation of cellular carbohydrate metabolic process	0	0	ENSG00000109819/ENSG00000215644/ENSG00000142178/ENSG00000185950/ENSG00000111664/ENSG00000119938/ENSG00000152256/ENSG00000219607/ENSG00000143365/ENSG00000169403/ENSG00000146674/ENSG00000168209	0.0143678	2	not found	PPARGC1A; GCGR; SIK1; IRS2; GNB3; PPP1R3C; PDK1; PPP1R3G; RORC; PTAFR; IGFBP3; DDIT4
GO:0099537	trans-synaptic signaling	0	0	ENSG00000150551/ENSG00000161011/ENSG00000136928/ENSG00000175471/ENSG00000113758/ENSG00000100968/ENSG00000160469/ENSG00000104368/ENSG00000181104/ENSG00000169992/ENSG00000251322/ENSG00000113262/ENSG00000073756/ENSG00000115419/ENSG00000117016/ENSG00000176406/ENSG00000174871/ENSG00000108947/ENSG00000131016/ENSG00000149043/ENSG00000184702/ENSG00000204681/ENSG00000131435/ENSG00000100302/ENSG00000180176…	0.0143678	2	not found	LYPD1; SQSTM1; GABBR2; MCTP1; DBN1; NFATC4; BRSK1; PLAT; F2R; NLGN2; SHANK3; GRM6; PTGS2; GLS; RIMS3; RIMS2; CNIH2; EFNB3; AKAP12; SYT8; SEPT5; GABBR1; PDLIM4; RASD2; TH; PTPRD
GO:0030855	epithelial cell differentiation	0	0	ENSG00000127528/ENSG00000128567/ENSG00000100644/ENSG00000165272/ENSG00000054598/ENSG00000184486/ENSG00000170442/ENSG00000109107/ENSG00000118263/ENSG00000075426/ENSG00000100985/ENSG00000188026/ENSG00000140682/ENSG00000184916/ENSG00000105928/ENSG00000102878/ENSG00000112715/ENSG00000186832/ENSG00000116285/ENSG00000177706/ENSG00000265972/ENSG00000106366/ENSG00000100311/ENSG00000205420/ENSG00000128422…	0.0148569	2	not found	KLF2; PODXL; HIF1A; AQP3; FOXC1; POU3F2; KRT86; ALDOC; KLF7; FOSL2; MMP9; RILPL1; TGFB1I1; JAG2; DFNA5; HSF4; VEGFA; KRT16; ERRFI1; FAM20C; TXNIP; SERPINE1; PDGFB; KRT6A; KRT17; UPK1A; KRT14; STC1
GO:0032967	positive regulation of collagen biosynthetic process	0	0	ENSG00000102760/ENSG00000106991/ENSG00000181104/ENSG00000166396/ENSG00000157613	0.0170657	2	not found	RGCC; ENG; F2R; SERPINB7; CREB3L1
GO:0062012	regulation of small molecule metabolic process	0	0	ENSG00000109819/ENSG00000100644/ENSG00000121039/ENSG00000142178/ENSG00000073756/ENSG00000185950/ENSG00000049239/ENSG00000125629/ENSG00000111664/ENSG00000162433/ENSG00000152256/ENSG00000219607/ENSG00000143365/ENSG00000169403/ENSG00000148926/ENSG00000146674/ENSG00000168209/ENSG00000130600	0.0172946	2	not found	PPARGC1A; HIF1A; RDH10; SIK1; PTGS2; IRS2; H6PD; INSIG2; GNB3; AK4; PDK1; PPP1R3G; RORC; PTAFR; ADM; IGFBP3; DDIT4; H19
GO:0044070	regulation of anion transport	0	0	ENSG00000148344/ENSG00000167703/ENSG00000185101/ENSG00000204681/ENSG00000170379/ENSG00000169403/ENSG00000159167	0.0180662	2	not found	PTGES; SLC43A2; ANO9; GABBR1; TCAF2; PTAFR; STC1
GO:0010714	positive regulation of collagen metabolic process	0	0	ENSG00000102760/ENSG00000106991/ENSG00000181104/ENSG00000166396/ENSG00000157613	0.0197848	2	not found	RGCC; ENG; F2R; SERPINB7; CREB3L1
GO:0060348	bone development	0	0	ENSG00000162496/ENSG00000054598/ENSG00000072840/ENSG00000106991/ENSG00000204335/ENSG00000183018/ENSG00000137573/ENSG00000125629/ENSG00000143369/ENSG00000181652/ENSG00000177706/ENSG00000197467/ENSG00000113083/ENSG00000159167	0.0202882	2	not found	DHRS3; FOXC1; EVC; ENG; SP5; SPNS2; SULF1; INSIG2; ECM1; ATG9B; FAM20C; COL13A1; LOX; STC1
GO:0007596	blood coagulation	0	0	ENSG00000153208/ENSG00000105825/ENSG00000136869/ENSG00000182866/ENSG00000104368/ENSG00000181104/ENSG00000117525/ENSG00000167601/ENSG00000064201/ENSG00000054179/ENSG00000106366/ENSG00000100311/ENSG00000265190	0.0212469	2	not found	MERTK; TFPI2; TLR4; LCK; PLAT; F2R; F3; AXL; TSPAN32; ENTPD2; SERPINE1; PDGFB; ANXA8
GO:0003073	regulation of systemic arterial blood pressure	0	0	ENSG00000171873/ENSG00000170214/ENSG00000128165/ENSG00000181104/ENSG00000100311/ENSG00000148926/ENSG00000127129	0.0216864	2	not found	ADRA1D; ADRA1B; ADM2; F2R; PDGFB; ADM; EDN2
GO:0048844	artery morphogenesis	0	0	ENSG00000164120/ENSG00000054598/ENSG00000106991/ENSG00000065534/ENSG00000112715/ENSG00000172638/ENSG00000123384	0.0216864	2	not found	HPGD; FOXC1; ENG; MYLK; VEGFA; EFEMP2; LRP1
GO:0050817	coagulation	0	0	ENSG00000153208/ENSG00000105825/ENSG00000136869/ENSG00000182866/ENSG00000104368/ENSG00000181104/ENSG00000117525/ENSG00000167601/ENSG00000064201/ENSG00000054179/ENSG00000106366/ENSG00000100311/ENSG00000265190	0.0219224	2	not found	MERTK; TFPI2; TLR4; LCK; PLAT; F2R; F3; AXL; TSPAN32; ENTPD2; SERPINE1; PDGFB; ANXA8
GO:0048729	tissue morphogenesis	0	0	ENSG00000069702/ENSG00000128567/ENSG00000100644/ENSG00000121039/ENSG00000163508/ENSG00000054598/ENSG00000143878/ENSG00000120868/ENSG00000100968/ENSG00000106991/ENSG00000160469/ENSG00000140682/ENSG00000184916/ENSG00000137573/ENSG00000065534/ENSG00000132470/ENSG00000158286/ENSG00000112715/ENSG00000186832/ENSG00000161638/ENSG00000117407/ENSG00000172638/ENSG00000205420/ENSG00000148926/ENSG00000128422…	0.0224004	2	not found	TGFBR3; PODXL; HIF1A; RDH10; EOMES; FOXC1; RHOB; APAF1; NFATC4; ENG; BRSK1; TGFB1I1; JAG2; SULF1; MYLK; ITGB4; RNF207; VEGFA; KRT16; ITGA5; ARTN; EFEMP2; KRT6A; ADM; KRT17; STC1; CA9
GO:0007599	hemostasis	0	0	ENSG00000153208/ENSG00000105825/ENSG00000136869/ENSG00000182866/ENSG00000104368/ENSG00000181104/ENSG00000117525/ENSG00000167601/ENSG00000064201/ENSG00000054179/ENSG00000106366/ENSG00000100311/ENSG00000265190	0.0224004	2	not found	MERTK; TFPI2; TLR4; LCK; PLAT; F2R; F3; AXL; TSPAN32; ENTPD2; SERPINE1; PDGFB; ANXA8
GO:0099536	synaptic signaling	0	0	ENSG00000150551/ENSG00000161011/ENSG00000136928/ENSG00000175471/ENSG00000113758/ENSG00000100968/ENSG00000160469/ENSG00000104368/ENSG00000181104/ENSG00000169992/ENSG00000251322/ENSG00000113262/ENSG00000073756/ENSG00000115419/ENSG00000117016/ENSG00000176406/ENSG00000174871/ENSG00000108947/ENSG00000131016/ENSG00000149043/ENSG00000184702/ENSG00000204681/ENSG00000131435/ENSG00000100302/ENSG00000180176…	0.0224004	2	not found	LYPD1; SQSTM1; GABBR2; MCTP1; DBN1; NFATC4; BRSK1; PLAT; F2R; NLGN2; SHANK3; GRM6; PTGS2; GLS; RIMS3; RIMS2; CNIH2; EFNB3; AKAP12; SYT8; SEPT5; GABBR1; PDLIM4; RASD2; TH; PTPRD
GO:0033169	histone H3-K9 demethylation	0	0	ENSG00000168453/ENSG00000006459/ENSG00000115548/ENSG00000102878	0.0224004	2	not found	HR; KDM7A; KDM3A; HSF4
GO:0045907	positive regulation of vasoconstriction	0	0	ENSG00000171873/ENSG00000170214/ENSG00000181104/ENSG00000073756	0.0224004	2	not found	ADRA1D; ADRA1B; F2R; PTGS2
GO:0031952	regulation of protein autophosphorylation	0	0	ENSG00000136235/ENSG00000106991/ENSG00000068971/ENSG00000112715/ENSG00000116285/ENSG00000100311	0.0280743	2	not found	GPNMB; ENG; PPP2R5B; VEGFA; ERRFI1; PDGFB
GO:0042310	vasoconstriction	0	0	ENSG00000171873/ENSG00000170214/ENSG00000181104/ENSG00000073756/ENSG00000148926/ENSG00000127129	0.0318012	2	not found	ADRA1D; ADRA1B; F2R; PTGS2; ADM; EDN2
GO:0010466	negative regulation of peptidase activity	0	0	ENSG00000078081/ENSG00000105825/ENSG00000100985/ENSG00000166396/ENSG00000073756/ENSG00000143369/ENSG00000112715/ENSG00000137558/ENSG00000127578/ENSG00000106366/ENSG00000265190/ENSG00000123384	0.0318012	2	not found	LAMP3; TFPI2; MMP9; SERPINB7; PTGS2; ECM1; VEGFA; PI15; WFIKKN1; SERPINE1; ANXA8; LRP1
GO:0070997	neuron death	0	0	ENSG00000109819/ENSG00000136235/ENSG00000100644/ENSG00000136869/ENSG00000146072/ENSG00000120868/ENSG00000100968/ENSG00000160255/ENSG00000181104/ENSG00000188026/ENSG00000167601/ENSG00000176171/ENSG00000114023/ENSG00000185189/ENSG00000151651/ENSG00000173376/ENSG00000129521/ENSG00000111674/ENSG00000168209	0.035291	2	not found	PPARGC1A; GPNMB; HIF1A; TLR4; TNFRSF21; APAF1; NFATC4; ITGB2; F2R; RILPL1; AXL; BNIP3; FAM162A; NRBP2; ADAM8; NDNF; EGLN3; ENO2; DDIT4
GO:0045109	intermediate filament organization	0	0	ENSG00000170442/ENSG00000186832/ENSG00000205420/ENSG00000128422/ENSG00000186847	0.035291	2	not found	KRT86; KRT16; KRT6A; KRT17; KRT14
GO:0009913	epidermal cell differentiation	0	0	ENSG00000165272/ENSG00000054598/ENSG00000170442/ENSG00000118263/ENSG00000075426/ENSG00000184916/ENSG00000105928/ENSG00000186832/ENSG00000116285/ENSG00000265972/ENSG00000205420/ENSG00000128422	0.035291	2	not found	AQP3; FOXC1; KRT86; KLF7; FOSL2; JAG2; DFNA5; KRT16; ERRFI1; TXNIP; KRT6A; KRT17
GO:0005996	monosaccharide metabolic process	0	0	ENSG00000109819/ENSG00000109107/ENSG00000142178/ENSG00000185950/ENSG00000049239/ENSG00000111664/ENSG00000152256/ENSG00000219607/ENSG00000159399/ENSG00000143365/ENSG00000114268/ENSG00000170525/ENSG00000059804/ENSG00000146674/ENSG00000111674	0.0370774	2	not found	PPARGC1A; ALDOC; SIK1; IRS2; H6PD; GNB3; PDK1; PPP1R3G; HK2; RORC; PFKFB4; PFKFB3; SLC2A3; IGFBP3; ENO2
GO:0048675	axon extension	0	0	ENSG00000091129/ENSG00000083290/ENSG00000113758/ENSG00000012171/ENSG00000177169/ENSG00000185033/ENSG00000112715/ENSG00000198910/ENSG00000127129/ENSG00000082684	0.0370774	2	not found	NRCAM; ULK2; DBN1; SEMA3B; ULK1; SEMA4B; VEGFA; L1CAM; EDN2; SEMA5B
GO:0032350	regulation of hormone metabolic process	0	0	ENSG00000100644/ENSG00000121039/ENSG00000049239/ENSG00000111664/ENSG00000148926	0.0401036	2	not found	HIF1A; RDH10; H6PD; GNB3; ADM
GO:0060840	artery development	0	0	ENSG00000164120/ENSG00000054598/ENSG00000106991/ENSG00000065534/ENSG00000112715/ENSG00000172638/ENSG00000113083/ENSG00000123384	0.040405	2	not found	HPGD; FOXC1; ENG; MYLK; VEGFA; EFEMP2; LOX; LRP1
GO:1903959	regulation of anion transmembrane transport	0	0	ENSG00000167703/ENSG00000185101/ENSG00000170379/ENSG00000169403	0.044336	2	not found	SLC43A2; ANO9; TCAF2; PTAFR
GO:0019318	hexose metabolic process	0	0	ENSG00000109819/ENSG00000109107/ENSG00000142178/ENSG00000185950/ENSG00000049239/ENSG00000111664/ENSG00000152256/ENSG00000219607/ENSG00000159399/ENSG00000143365/ENSG00000114268/ENSG00000170525/ENSG00000146674/ENSG00000111674	0.044336	2	not found	PPARGC1A; ALDOC; SIK1; IRS2; H6PD; GNB3; PDK1; PPP1R3G; HK2; RORC; PFKFB4; PFKFB3; IGFBP3; ENO2
GO:1903522	regulation of blood circulation	0	0	ENSG00000171873/ENSG00000170214/ENSG00000128165/ENSG00000181104/ENSG00000073756/ENSG00000158286/ENSG00000114923/ENSG00000180176/ENSG00000148926/ENSG00000171388/ENSG00000127129/ENSG00000159167	0.044336	2	not found	ADRA1D; ADRA1B; ADM2; F2R; PTGS2; RNF207; SLC4A3; TH; ADM; APLN; EDN2; STC1
GO:0000422	autophagy of mitochondrion	0	0	ENSG00000100644/ENSG00000161011/ENSG00000083290/ENSG00000176171/ENSG00000104765/ENSG00000143387/ENSG00000177169/ENSG00000181652/ENSG00000159399	0.0462239	2	not found	HIF1A; SQSTM1; ULK2; BNIP3; BNIP3L; CTSK; ULK1; ATG9B; HK2
GO:0061726	mitochondrion disassembly	0	0	ENSG00000100644/ENSG00000161011/ENSG00000083290/ENSG00000176171/ENSG00000104765/ENSG00000143387/ENSG00000177169/ENSG00000181652/ENSG00000159399	0.0462239	2	not found	HIF1A; SQSTM1; ULK2; BNIP3; BNIP3L; CTSK; ULK1; ATG9B; HK2
GO:0006006	glucose metabolic process	0	0	ENSG00000109819/ENSG00000109107/ENSG00000142178/ENSG00000185950/ENSG00000049239/ENSG00000111664/ENSG00000152256/ENSG00000219607/ENSG00000159399/ENSG00000143365/ENSG00000146674/ENSG00000111674	0.0488865	2	not found	PPARGC1A; ALDOC; SIK1; IRS2; H6PD; GNB3; PDK1; PPP1R3G; HK2; RORC; IGFBP3; ENO2
